# Supplementary material for: The future-focused Proactive Conservation Index highlights unrecognized global priorities for vertebrate conservation
Source: PLoS Biol. 2025 Oct 21;23(10):e3003422. doi: 10.1371/journal.pbio.3003422 (PMC12539808; doi:10.1371/journal.pbio.3003422)
Supplement: S1 Data — Also included are the number of species in each family and in which quartile the average PCI scores and proportion of threatened species are in relation to all families in the same class. (XLSX) [file pbio.3003422.s014.xlsx]

## Sheet: Supplementary Data 2
class	family	pci	prop_threat	quartile_pci	quartile_prop_threat	richness
Mammalia	Abrocomidae	0.527488	0.1	4	2	10
Aves	Acanthisittidae	0.114686	0.5	1	4	2
Aves	Acanthizidae	0.172585	0.0952381	1	2	63
Aves	Accipitridae	0.323162	0.226496	2	3	234
Mammalia	Acrobatidae	0.0454069	0	1	1	1
Aves	Acrocephalidae	0.448493	0.371429	3	4	35
Reptilia	Acrochordidae	0.161926	0	1	1	3
Aves	Aegithalidae	0.20112	0	1	1	14
Aves	Aegithinidae	0.270603	0	2	1	4
Aves	Aegothelidae	0.202371	0.1	1	2	10
Reptilia	Agamidae	0.404006	0.117878	3	2	509
Aves	Alaudidae	0.429425	0.0786517	3	2	89
Aves	Alcedinidae	0.209991	0.12605	1	3	119
Reptilia	Alligatoridae	0.363198	0.125	2	3	8
Amphibia	Allophrynidae	0.127718	0	1	1	1
Reptilia	Alopoglossidae	0.527312	0.0869565	4	2	23
Amphibia	Alsodidae	0.232844	0.52	1	4	25
Amphibia	Alytidae	0.271887	0.363636	2	4	11
Amphibia	Ambystomatidae	0.385566	0.483871	3	4	31
Reptilia	Amphisbaenidae	0.596892	0.16	4	3	175
Amphibia	Amphiumidae	0.302122	0	2	1	3
Aves	Anatidae	0.283927	0.162791	2	3	129
Reptilia	Anguidae	0.551391	0.316456	4	3	79
Aves	Anhimidae	0.431188	0	3	1	3
Aves	Anhingidae	0.32447	0	2	1	4
Reptilia	Aniliidae	0.0809527	0	1	1	1
Reptilia	Anniellidae	0.760202	0.166667	4	3	6
Reptilia	Anomalepididae	0.462135	0	4	1	20
Mammalia	Anomaluridae	0.43429	0	3	1	7
Reptilia	Anomochilidae	0.694588	0	4	1	3
Aves	Anseranatidae	0.243872	0	1	1	1
Mammalia	Antilocapridae	0.656216	0	4	1	1
Mammalia	Aotidae	0.567638	0.454545	4	4	11
Mammalia	Aplodontidae	0.431602	0	3	1	1
Aves	Apodidae	0.284511	0.043956	2	2	91
Aves	Apterygidae	0.232111	0.8	1	4	5
Aves	Aramidae	0.422979	0	3	1	1
Aves	Arcanatoridae	0.618967	0	4	1	3
Mammalia	Arcobatidae	0.222057	0	1	1	1
Aves	Ardeidae	0.281017	0.1	2	2	60
Aves	Artamidae	0.128876	0	1	1	11
Amphibia	Arthroleptidae	0.370971	0.353333	3	4	150
Amphibia	Ascaphidae	0.252797	0	1	1	2
Mammalia	Atelidae	0.552204	0.72	4	4	25
Reptilia	Atractaspididae	0.398542	0	3	1	68
Aves	Atrichornithidae	0.478886	1	4	4	2
Aves	Balaenicipitidae	0.231488	1	1	4	1
Mammalia	Bathyergidae	0.450854	0.0952381	3	2	21
Amphibia	Batrachylidae	0.181324	0.357143	1	4	14
Aves	Bernieridae	0.531106	0.0909091	4	2	11
Reptilia	Bipedidae	0.702097	0	4	1	3
Reptilia	Blanidae	0.611892	0	4	1	7
Reptilia	Boidae	0.308444	0.16129	2	3	62
Amphibia	Bombinatoridae	0.297915	0.285714	2	3	7
Aves	Bombycillidae	0.113714	0	1	1	2
Mammalia	Bovidae	0.600082	0.366412	4	4	131
Amphibia	Brachycephalidae	0.566326	0	4	1	37
Aves	Brachypteraciidae	0.449234	0.6	3	4	5
Mammalia	Bradypodidae	0.454215	0.5	3	4	4
Amphibia	Brevicipitidae	0.599965	0.454545	4	4	33
Aves	Bucconidae	0.183579	0.0263158	1	2	38
Aves	Bucerotidae	0.402122	0.383333	3	4	60
Aves	Bucorvidae	0.416468	1	3	4	2
Amphibia	Bufonidae	0.371536	0.374753	3	4	507
Aves	Buphagidae	0.30215	0	2	1	2
Aves	Burhinidae	0.321658	0	2	1	10
Mammalia	Burramyidae	0.171572	0.2	1	3	5
Aves	Cacatuidae	0.232131	0.4	1	4	20
Reptilia	Cadeidae	0.444371	0	3	1	2
Amphibia	Caeciliidae	0.414016	0.0294118	3	2	34
Mammalia	Caenolestidae	0.470263	0.428571	4	4	7
Aves	Calcariidae	0.0781361	0	1	1	1
Aves	Callaeidae	0.636945	0	4	1	2
Mammalia	Callitrichidae	0.429813	0.352941	3	4	51
Mammalia	Calomyscidae	0.489001	0	4	1	8
Amphibia	Calyptocephalellidae	0.289315	0.8	2	4	5
Mammalia	Camelidae	0.449697	0.333333	3	3	3
Aves	Campephagidae	0.229365	0.0918367	1	2	98
Mammalia	Canidae	0.303458	0.114286	2	2	35
Aves	Capitonidae	0.251779	0.166667	1	3	18
Aves	Caprimulgidae	0.376061	0.091954	3	2	87
Mammalia	Capromyidae	0.582104	0.75	4	4	8
Aves	Cardinalidae	0.274117	0	2	1	63
Reptilia	Carettochelyidae	0.144934	1	1	4	1
Aves	Cariamidae	0.43523	0	3	1	2
Reptilia	Carphodactylidae	0.420724	0.193548	3	3	31
Mammalia	Castoridae	0.36076	0	2	1	2
Aves	Casuariidae	0.0739842	0	1	1	3
Aves	Cathartidae	0.357826	0.285714	2	3	7
Mammalia	Caviidae	0.472642	0.05	4	2	20
Mammalia	Cebidae	0.555993	0.404255	4	4	47
Amphibia	Centrolenidae	0.391178	0.370861	3	4	151
Amphibia	Ceratobatrachidae	0.309303	0.244898	2	3	98
Amphibia	Ceratophryidae	0.250296	0.0833333	1	2	12
Mammalia	Cercopithecidae	0.645015	0.724832	4	4	149
Aves	Certhiidae	0.328226	0	2	1	11
Mammalia	Cervidae	0.542416	0.444444	4	4	54
Aves	Cettiidae	0.292962	0	2	1	30
Amphibia	Ceuthomantidae	0.221844	0.333333	1	3	6
Aves	Chaetopidae	0.616837	0	4	1	2
Reptilia	Chamaeleonidae	0.478957	0.361502	4	4	213
Aves	Charadriidae	0.231284	0.0892857	1	2	56
Mammalia	Cheirogaleidae	0.659079	0.846154	4	4	39
Reptilia	Chelidae	0.34658	0.224138	2	3	58
Reptilia	Chelydridae	0.46259	0.4	4	4	5
Amphibia	Chikilidae	0.87755	0	4	1	1
Mammalia	Chinchillidae	0.436288	0.333333	3	3	6
Aves	Chionidae	0.0938427	0	1	1	1
Aves	Chloropseidae	0.241656	0.307692	1	3	13
Mammalia	Chrysochloridae	0.536425	0.45	4	4	20
Aves	Ciconiidae	0.268191	0.222222	2	3	18
Aves	Cinclidae	0.278196	0.2	2	3	5
Aves	Cisticolidae	0.297031	0.0691824	2	2	159
Aves	Climacteridae	0.301322	0	2	1	7
Aves	Cnemophilidae	0.112303	0	1	1	4
Aves	Coerebidae	0.14557	0	1	1	1
Aves	Coliidae	0.219102	0	1	1	6
Reptilia	Colubridae	0.39311	0.076412	3	2	903
Reptilia	Colubridae(Dipsadinae)	0.470474	0.120797	4	3	803
Reptilia	Colubridae(Natricinae)	0.368057	0.114407	3	2	236
Aves	Columbidae	0.347109	0.18	2	3	350
Aves	Conopophagidae	0.314031	0	2	1	12
Amphibia	Conrauidae	0.483031	0.5	4	4	6
Aves	Coraciidae	0.198955	0	1	1	12
Aves	Corcoracidae	0.138887	0	1	1	2
Reptilia	Cordylidae	0.652266	0.0441176	4	2	68
Aves	Corvidae	0.275988	0.122137	2	3	131
Reptilia	Corytophanidae	0.335042	0	2	1	11
Aves	Cotingidae	0.42156	0.212121	3	3	66
Aves	Cracidae	0.366045	0.381818	3	4	55
Aves	Cracticidae	0.109897	0	1	1	13
Mammalia	Craseonycteridae	0.59465	0	4	1	1
Amphibia	Craugastoridae	0.350773	0.518868	2	4	106
Mammalia	Cricetidae	0.40614	0.124343	3	3	571
Reptilia	Crocodylidae	0.370408	0.5625	3	4	16
Reptilia	Crotaphytidae	0.56915	0.25	4	3	12
Amphibia	Cryptobranchidae	0.583472	0.333333	4	3	3
Mammalia	Ctenodactylidae	0.646511	0	4	1	5
Mammalia	Ctenomyidae	0.43192	0.237288	3	3	59
Aves	Cuculidae	0.295133	0.0774648	2	2	142
Mammalia	Cuniculidae	0.553209	0	4	1	2
Reptilia	Cyclocoridae	0.390566	0	3	1	5
Amphibia	Cycloramphidae	0.541098	0.117647	4	2	34
Reptilia	Cylindrophiidae	0.373008	0.142857	3	3	14
Mammalia	Cynocephalidae	0.257487	0	1	1	2
Reptilia	Dactyloidae	0.596654	0.206573	4	3	426
Aves	Dasyornithidae	0.223535	0.666667	1	4	3
Mammalia	Dasypodidae	0.36436	0.1	3	2	20
Mammalia	Dasyproctidae	0.456086	0.133333	3	3	15
Mammalia	Dasyuridae	0.226705	0.128571	1	3	70
Mammalia	Daubentoniidae	0.588709	1	4	4	1
Amphibia	Dendrobatidae	0.37133	0.393617	3	4	282
Reptilia	Dermatemydidae	0.489179	1	4	4	1
Amphibia	Dermophiidae	0.259967	0	1	1	14
Reptilia	Dibamidae	0.554193	0.2	4	3	25
Aves	Dicaeidae	0.23935	0.037037	1	2	54
Amphibia	Dicamptodontidae	0.32067	0	2	1	4
Amphibia	Dicroglossidae	0.36068	0.246835	2	3	158
Aves	Dicruridae	0.2579	0.111111	1	2	27
Mammalia	Didelphidae	0.330172	0.0729167	2	2	96
Mammalia	Dinomyidae	0.48192	0	4	1	1
Reptilia	Diplodactylidae	0.414489	0.284768	3	3	151
Reptilia	Diploglossidae	0.470922	0.32	4	3	50
Mammalia	Dipodidae	0.451781	0.0740741	3	2	54
Aves	Donacobiidae	0.36586	0	3	1	1
Aves	Dromadidae	0.646741	0	4	1	1
Aves	Dromaiidae	0.356678	0	2	1	1
Aves	Dulidae	0.259109	0	1	1	1
Mammalia	Echimyidae	0.543808	0.116279	4	2	86
Aves	Elachuridae	0.296001	0	2	1	1
Reptilia	Elapidae	0.331853	0.0759076	2	2	303
Mammalia	Elephantidae	0.535648	1	4	4	2
Amphibia	Eleutherodactylidae	0.372185	0.703349	3	4	209
Mammalia	Emballonuridae	0.360587	0.12963	2	3	54
Aves	Emberizidae	0.29608	0.0641026	2	2	156
Reptilia	Emydidae	0.55391	0.415094	4	4	53
Mammalia	Equidae	0.614829	0.5	4	4	6
Mammalia	Erethizontidae	0.656303	0.0625	4	2	16
Mammalia	Erinaceidae	0.423462	0.125	3	3	24
Aves	Erythrocercidae	0.375398	0	3	1	3
Aves	Estrildidae	0.223946	0.0496454	1	2	141
Reptilia	Eublepharidae	0.781778	0.421053	4	4	38
Aves	Eulacestomidae	0.0491638	0	1	1	1
Aves	Eupetidae	0.224857	0	1	1	1
Aves	Eurylaimidae	0.238717	0.173913	1	3	23
Aves	Eurypygidae	0.308133	0	2	1	1
Aves	Falconidae	0.234743	0.1	1	2	60
Mammalia	Felidae	0.398804	0.473684	3	4	38
Aves	Formicariidae	0.399358	0	3	1	12
Aves	Fregatidae	0.337907	0.5	2	4	2
Aves	Fringillidae	0.275136	0.131313	2	3	198
Mammalia	Furipteridae	0.310461	0.5	2	4	2
Aves	Furnariidae	0.302396	0.0828221	2	2	326
Mammalia	Galagidae	0.637514	0.105263	4	2	19
Aves	Galbulidae	0.217646	0	1	1	19
Reptilia	Gavialidae	0.510417	1	4	4	1
Reptilia	Gekkonidae	0.636249	0.165468	4	3	1251
Reptilia	Geoemydidae	0.496523	0.661972	4	4	71
Mammalia	Geomyidae	0.527051	0.0833333	4	2	36
Reptilia	Gerrhopilidae	0.532949	0.105263	4	2	19
Reptilia	Gerrhosauridae	0.411014	0.189189	3	3	37
Mammalia	Giraffidae	0.548986	1	4	4	2
Aves	Glareolidae	0.420083	0.0625	3	2	16
Mammalia	Gliridae	0.441684	0.0434783	3	2	23
Aves	Grallariidae	0.371327	0.290909	3	3	55
Amphibia	Grandisoniidae	0.525272	0.105263	4	2	19
Aves	Gruidae	0.416336	0.555556	3	4	9
Reptilia	Gymnophthalmidae	0.549971	0.182879	4	3	257
Aves	Haematopodidae	0.266389	0.111111	2	2	9
Amphibia	Heleophrynidae	0.454713	0.333333	3	3	6
Aves	Heliornithidae	0.289406	0.333333	2	3	3
Reptilia	Helodermatidae	0.450155	0	3	1	2
Amphibia	Hemiphractidae	0.386385	0.434343	3	4	99
Aves	Hemiprocnidae	0.275693	0	2	1	4
Amphibia	Hemisotidae	0.33743	0	2	1	9
Amphibia	Herpelidae	0.405025	0.555556	3	4	9
Mammalia	Herpestidae	0.464536	0.15	4	3	40
Mammalia	Heteromyidae	0.513416	0.15873	4	3	63
Mammalia	Hippopotamidae	0.723417	1	4	4	2
Mammalia	Hipposideridae	0.505234	0.266667	4	3	90
Aves	Hirundinidae	0.186431	0.0666667	1	2	75
Reptilia	Homalopsidae	0.401861	0.0754717	3	2	53
Mammalia	Hominidae	0.572708	1	4	4	7
Reptilia	Hoplocercidae	0.407711	0.315789	3	3	19
Mammalia	Hyaenidae	0.482438	0	4	1	4
Amphibia	Hylidae	0.296826	0.180587	2	3	886
Aves	Hyliidae	0.180363	0	1	1	2
Aves	Hyliotidae	0.20281	0.25	1	3	4
Mammalia	Hylobatidae	0.592896	1	4	4	20
Aves	Hylocitreidae	0.211926	0.5	1	4	2
Amphibia	Hylodidae	0.516762	0	4	1	41
Amphibia	Hynobiidae	0.43966	0.653846	3	4	52
Amphibia	Hyperoliidae	0.301097	0.204545	2	3	220
Mammalia	Hystricidae	0.324748	0.0909091	2	2	11
Aves	Ibidorhynchidae	0.405746	0	3	1	1
Amphibia	Ichthyophiidae	0.407147	0.0930233	3	2	43
Aves	Icteridae	0.266754	0.12037	2	3	108
Aves	Ifritidae	0.129428	0	1	1	1
Reptilia	Iguanidae	0.403278	0.704545	3	4	44
Aves	Indicatoridae	0.20794	0	1	1	16
Mammalia	Indriidae	0.88136	1	4	4	19
Aves	Irenidae	0.389492	0	3	1	3
Aves	Jacanidae	0.26333	0.125	1	3	8
Reptilia	Kinosternidae	0.503592	0.185185	4	3	27
Reptilia	Lacertidae	0.465119	0.1261	4	3	341
Reptilia	Lamprophiidae	0.379754	0.0232558	3	2	86
Aves	Laniidae	0.254994	0.08	1	2	25
Reptilia	Lanthanotidae	0.318073	1	2	4	1
Mammalia	Laonastidae	0.356368	0	2	1	1
Aves	Laridae	0.506307	0.5	4	4	4
Reptilia	Leiocephalidae	0.570888	0.258065	4	3	31
Amphibia	Leiopelmatidae	0.368636	0.75	3	4	4
Reptilia	Leiosauridae	0.368985	0.205882	3	3	34
Aves	Leiothrichidae	0.386011	0.107143	3	2	140
Mammalia	Lemuridae	0.744508	1	4	4	21
Mammalia	Lepilemuridae	0.835467	0.961538	4	4	26
Mammalia	Leporidae	0.46791	0.3125	4	3	64
Amphibia	Leptodactylidae	0.239894	0.05	1	2	180
Aves	Leptosomidae	0.23158	0	1	1	1
Reptilia	Leptotyphlopidae	0.54695	0.0661765	4	2	136
Reptilia	Liolaemidae	0.451294	0.152104	3	3	309
Aves	Locustellidae	0.371079	0.183673	3	3	49
Mammalia	Lorisidae	0.409283	0.625	3	4	16
Reptilia	Loxocemidae	0.171364	0	1	1	1
Aves	Lybiidae	0.239003	0.0576923	1	2	52
Aves	Machaerirhynchidae	0.0362607	0	1	1	2
Mammalia	Macropodidae	0.408199	0.435484	3	4	62
Mammalia	Macroscelididae	0.580932	0.105263	4	2	19
Aves	Macrosphenidae	0.414555	0.1	3	2	20
Aves	Malaconotidae	0.346701	0.104167	2	2	48
Aves	Maluridae	0.249876	0.137931	1	3	29
Mammalia	Manidae	0.471901	1	4	4	8
Amphibia	Mantellidae	0.307969	0.436019	2	4	211
Mammalia	Megadermatidae	0.630729	0.333333	4	3	6
Aves	Megalaimidae	0.258106	0	1	1	35
Mammalia	Megalonychidae	0.432697	0	3	1	2
Aves	Megapodiidae	0.188936	0.428571	1	4	21
Amphibia	Megophryidae	0.461393	0.331522	3	3	184
Aves	Melampittidae	0.10465	0	1	1	2
Aves	Melanocharitidae	0.0717058	0	1	1	11
Aves	Melanopareiidae	0.401713	0	3	1	4
Aves	Meliphagidae	0.184172	0.0471204	1	2	191
Aves	Menuridae	0.466543	0	4	1	2
Mammalia	Mephitidae	0.323392	0.166667	2	3	12
Aves	Meropidae	0.154553	0	1	1	30
Aves	Mesitornithidae	0.586539	1	4	4	3
Amphibia	Micrixalidae	0.871487	0.454545	4	4	11
Mammalia	Microbiotheriidae	0.245876	0	1	1	1
Amphibia	Microhylidae	0.293589	0.184433	2	3	591
Aves	Mimidae	0.338403	0.181818	2	3	33
Aves	Mitrospingidae	0.631753	0	4	1	1
Aves	Mohouidae	0.123539	0.333333	1	3	3
Mammalia	Molossidae	0.439127	0.102564	3	2	117
Aves	Momotidae	0.219019	0.0714286	1	2	14
Aves	Monarchidae	0.287021	0.194175	2	3	103
Mammalia	Mormoopidae	0.57976	0.0909091	4	2	11
Mammalia	Moschidae	0.476701	1	4	4	7
Aves	Motacillidae	0.259303	0.127273	1	3	55
Mammalia	Muridae	0.398442	0.152268	3	3	926
Aves	Muscicapidae	0.33602	0.0886525	2	2	282
Aves	Musophagidae	0.378745	0.0416667	3	2	24
Mammalia	Mustelidae	0.294987	0.209677	2	3	62
Amphibia	Myobatrachidae	0.178529	0.178862	1	3	123
Mammalia	Myocastoridae	0.159752	0	1	1	1
Mammalia	Myoxidae	0.379074	0.166667	3	3	6
Mammalia	Myrmecobiidae	0.233456	1	1	4	1
Mammalia	Myrmecophagidae	0.424646	0.25	3	3	4
Mammalia	Mystacinidae	0.429839	1	3	4	1
Mammalia	Myzopodidae	0.513826	0	4	1	2
Amphibia	Nasikabatrachidae	0.489092	1	4	4	1
Mammalia	Natalidae	0.563101	0.272727	4	3	11
Aves	Nectariniidae	0.320589	0.047619	2	2	147
Aves	Neosittidae	0.146081	0	1	1	3
Mammalia	Nesomyidae	0.50424	0.166667	4	3	30
Aves	Nicatoridae	0.202683	0	1	1	3
Mammalia	Noctilionidae	0.409928	0	3	1	2
Aves	Notiomystidae	0.340012	1	2	4	1
Mammalia	Notoryctidae	0.306427	0	2	1	2
Aves	Numididae	0.190211	0.125	1	3	8
Mammalia	Nycteridae	0.467464	0.0625	4	2	16
Amphibia	Nyctibatrachidae	0.866537	0.647059	4	4	17
Aves	Nyctibiidae	0.248852	0	1	1	7
Mammalia	Ochotonidae	0.390781	0.137931	3	3	29
Mammalia	Octodontidae	0.404263	0.285714	3	3	14
Amphibia	Odontobatrachidae	0.689744	0.6	4	4	5
Aves	Odontophoridae	0.299975	0.171429	2	3	35
Amphibia	Odontophrynidae	0.38618	0.0666667	3	2	30
Aves	Opisthocomidae	0.269099	0	2	1	1
Reptilia	Opluridae	0.487007	0	4	1	8
Aves	Oreoicidae	0.10853	0	1	1	3
Aves	Oriolidae	0.239309	0.0555556	1	2	36
Mammalia	Ornithorhynchidae	0.406477	0	3	1	1
Aves	Orthonychidae	0.252709	0	1	1	3
Mammalia	Orycteropodidae	0.554622	0	4	1	1
Aves	Otididae	0.444769	0.307692	3	3	26
Aves	Pachycephalidae	0.229134	0.0545455	1	2	55
Aves	Pandionidae	0.149606	0	1	1	1
Aves	Panuridae	0.335527	0	2	1	1
Aves	Paradisaeidae	0.204828	0.0487805	1	2	41
Aves	Paradoxornithidae	0.407213	0	3	1	2
Aves	Paramythiidae	0.126239	0	1	1	3
Aves	Pardalotidae	0.149521	0.25	1	3	4
Reptilia	Pareatidae	0.376256	0	3	1	20
Aves	Paridae	0.195078	0.0333333	1	2	60
Aves	Parulidae	0.377512	0.119048	3	3	84
Aves	Passerellidae	0.370677	0.333333	3	3	3
Aves	Passeridae	0.274997	0.04	2	2	50
Mammalia	Pedetidae	0.540111	0	4	1	2
Aves	Pedionomidae	0.121889	1	1	4	1
Aves	Pelecanidae	0.477912	0	4	1	8
Aves	Pellorneidae	0.316491	0.0714286	2	2	70
Amphibia	Pelobatidae	0.1072	0.5	1	4	4
Amphibia	Pelodytidae	0.181146	0	1	1	4
Reptilia	Pelomedusidae	0.463607	0.037037	4	2	27
Mammalia	Peramelidae	0.229019	0.571429	1	4	7
Mammalia	Peroryctidae	0.243033	0.416667	1	4	12
Mammalia	Petauridae	0.292772	0.363636	2	4	11
Aves	Petroicidae	0.169656	0.0588235	1	2	51
Mammalia	Petromuridae	0.450663	0	3	1	1
Amphibia	Petropedetidae	0.402504	0.692308	3	4	13
Aves	Peucedramidae	0.428288	0	3	1	1
Aves	Phaenicophilidae	0.671353	0.5	4	4	2
Aves	Phalacrocoracidae	0.293859	0.296296	2	3	27
Mammalia	Phalangeridae	0.275881	0.346154	2	4	26
Mammalia	Phascolarctidae	0.572851	1	4	4	1
Reptilia	Phasianidae	0.379411	0.208556	3	3	187
Aves	Phoenicopteridae	0.432978	0.166667	3	3	6
Aves	Phoeniculidae	0.379462	0	3	1	8
Amphibia	Phrynobatrachidae	0.362655	0.190476	2	3	84
Reptilia	Phrynosomatidae	0.447795	0.100629	3	2	159
Reptilia	Phyllodactylidae	0.628996	0.130137	4	3	146
Aves	Phylloscopidae	0.302717	0.0526316	2	2	38
Mammalia	Phyllostomidae	0.465732	0.0682927	4	2	205
Aves	Picathartidae	0.279293	0.5	2	4	2
Aves	Picidae	0.264073	0.06	2	2	250
Amphibia	Pipidae	0.216547	0.170732	1	3	41
Aves	Pipridae	0.324731	0.0566038	2	2	53
Mammalia	Pitheciidae	0.588418	0.390244	4	4	41
Aves	Pittidae	0.230605	0.244444	1	3	45
Aves	Pityriaseidae	0.103438	1	1	4	1
Mammalia	Platanistidae	1	1	4	4	1
Aves	Platysteiridae	0.319763	0.0277778	2	2	36
Reptilia	Platysternidae	0.47671	1	4	4	1
Amphibia	Plethodontidae	0.471442	0.591224	4	4	433
Aves	Ploceidae	0.331559	0.0948276	2	2	116
Aves	Pluvianidae	0.193204	0	1	1	1
Aves	Pnoepygidae	0.321008	0	2	1	4
Aves	Podargidae	0.216934	0	1	1	14
Aves	Podicipedidae	0.44547	0.166667	3	3	18
Reptilia	Podocnemididae	0.358342	0.75	2	4	8
Aves	Polioptilidae	0.289235	0	2	1	15
Reptilia	Polychrotidae	0.366841	0.125	3	3	8
Aves	Pomatostomidae	0.21768	0	1	1	5
Mammalia	Potoroidae	0.365784	0.444444	3	4	9
Aves	Prionopidae	0.385551	0.25	3	3	8
Mammalia	Procaviidae	0.544847	0	4	1	5
Mammalia	Procyonidae	0.460437	0.142857	3	3	14
Aves	Promeropidae	0.373026	0	3	1	2
Reptilia	Prosymnidae	0.452854	0.125	3	3	16
Amphibia	Proteidae	0.441854	0.333333	3	3	6
Aves	Prunellidae	0.256965	0	1	1	10
Reptilia	Psammophiidae	0.323311	0	2	1	54
Reptilia	Pseudaspididae	0.225376	0	1	1	4
Mammalia	Pseudocheiridae	0.199039	0.142857	1	3	14
Reptilia	Pseudoxenodontidae	0.312881	0	2	1	10
Reptilia	Pseudoxyrhophiidae	0.441984	0.222222	3	3	90
Aves	Psittacidae	0.251199	0.230352	1	3	369
Aves	Psittaculidae	0.209515	0	1	1	2
Aves	Psophiidae	0.327488	0.5	2	4	6
Aves	Psophodidae	0.215824	0	1	1	16
Mammalia	Psuedocheiridae	0.309652	0.5	2	4	4
Aves	Pteroclidae	0.370755	0	3	1	16
Mammalia	Pteropodidae	0.405562	0.369565	3	4	184
Aves	Ptiliogonatidae	0.361978	0	2	1	4
Aves	Ptilonorhynchidae	0.20302	0	1	1	20
Amphibia	Ptychadenidae	0.252565	0.0377358	1	2	53
Aves	Pycnonotidae	0.282806	0.0886076	2	2	158
Reptilia	Pygopodidae	0.333247	0.0888889	2	2	45
Reptilia	Pythonidae	0.264239	0.15	2	3	40
Amphibia	Pyxicephalidae	0.438157	0.188235	3	3	85
Aves	Rallidae	0.297104	0.230159	2	3	126
Aves	Ramphastidae	0.28305	0.06	2	2	50
Amphibia	Ranidae	0.338118	0.236842	2	3	342
Amphibia	Ranixalidae	0.784319	0.6	4	4	10
Aves	Recurvirostridae	0.25706	0.142857	1	3	7
Aves	Regulidae	0.289479	0	2	1	6
Aves	Remizidae	0.34601	0	2	1	10
Amphibia	Rhacophoridae	0.359942	0.38209	2	4	335
Aves	Rhagologidae	0.0513902	0	1	1	1
Aves	Rheidae	0.241718	0	1	1	3
Amphibia	Rhinatrematidae	0.408788	0.333333	3	3	9
Reptilia	Rhineuridae	0.248801	0	1	1	1
Mammalia	Rhinocerotidae	0.741613	0.8	4	4	5
Aves	Rhinocryptidae	0.432926	0.133333	3	3	60
Amphibia	Rhinodermatidae	0.234042	1	1	4	3
Mammalia	Rhinolophidae	0.547102	0.2	4	3	95
Amphibia	Rhinophrynidae	0.0755736	0	1	1	1
Mammalia	Rhinopomatidae	0.689307	0.166667	4	3	6
Aves	Rhipiduridae	0.26404	0.0769231	2	2	65
Amphibia	Rhyacotritonidae	0.291236	0.25	2	3	4
Aves	Rhynochetidae	0.511633	1	4	4	1
Aves	Rostratulidae	0.171408	0.333333	1	3	3
Aves	Sagittariidae	0.248202	1	1	4	1
Amphibia	Salamandridae	0.444947	0.545455	3	4	99
Aves	Sarothruridae	0.301667	0.125	2	3	8
Amphibia	Scaphiopodidae	0.305049	0	2	1	7
Reptilia	Scincidae	0.416965	0.160553	3	3	1663
Mammalia	Sciuridae	0.383932	0.119298	3	3	285
Amphibia	Scolecomorphidae	0.438932	0.333333	3	3	6
Aves	Scolopacidae	0.279189	0.151515	2	3	33
Aves	Scopidae	0.149905	0	1	1	1
Aves	Scotocercidae	0.395109	0	3	1	1
Aves	Semnornithidae	0.297356	0	2	1	2
Reptilia	Shinisauridae	0.510628	1	4	4	1
Amphibia	Siphonopidae	0.248171	0	1	1	16
Amphibia	Sirenidae	0.213553	0	1	1	4
Aves	Sittidae	0.299756	0.206897	2	3	29
Mammalia	Solenodontidae	0.439219	0.5	3	4	2
Amphibia	Sooglossidae	0.232153	1	1	4	4
Mammalia	Soricidae	0.446391	0.163855	3	3	415
Mammalia	Spalacidae	0.538135	0.277778	4	3	18
Reptilia	Sphaerodactylidae	0.565778	0.279817	4	3	218
Reptilia	Sphenodontidae	0.0990166	0	1	1	1
Aves	Steatornithidae	0.388395	0	3	1	1
Aves	Stenostiridae	0.247259	0	1	1	9
Amphibia	Strabomantidae	0.433923	0.46042	3	4	619
Aves	Strigidae	0.301186	0.159817	2	3	219
Aves	Strigopidae	0.157022	1	1	4	3
Aves	Struthionidae	0.303557	0.5	2	4	2
Aves	Sturnidae	0.301129	0.110169	2	2	118
Mammalia	Suidae	0.358376	0.529412	2	4	17
Aves	Sylviidae	0.396246	0.0689655	3	2	58
Mammalia	Tachyglossidae	0.342683	0.75	2	4	4
Mammalia	Talpidae	0.369205	0.0952381	3	2	42
Mammalia	Tapiridae	0.482783	1	4	4	4
Mammalia	Tarsiidae	0.341714	0.857143	2	4	14
Mammalia	Tarsipedidae	0.264495	0	2	1	1
Mammalia	Tayassuidae	0.371492	0.666667	3	4	3
Reptilia	Teiidae	0.450182	0.10559	3	2	161
Amphibia	Telmatobiidae	0.515276	0.854545	4	4	55
Mammalia	Tenrecidae	0.448712	0.205882	3	3	34
Aves	Tephrodornithidae	0.302538	0	2	1	8
Aves	Teretistridae	0.534863	0	4	1	2
Reptilia	Testudinidae	0.540078	0.677419	4	4	62
Aves	Thamnophilidae	0.319238	0.128099	2	3	242
Aves	Thinocoridae	0.178815	0	1	1	4
Aves	Thraupidae	0.296357	0.107143	2	2	392
Aves	Threskiornithidae	0.348152	0.205882	2	3	34
Mammalia	Thryonomyidae	0.328722	0	2	1	2
Mammalia	Thyropteridae	0.431551	0	3	1	5
Aves	Tichodromidae	0.357933	0	2	1	1
Aves	Timaliidae	0.350587	0.107143	2	2	56
Aves	Tinamidae	0.231806	0.148936	1	3	47
Aves	Tityridae	0.269802	0.0816327	2	2	49
Aves	Todidae	0.185001	0	1	1	5
Mammalia	Tragulidae	0.463251	0.1	4	2	10
Reptilia	Trionychidae	0.433226	0.69697	3	4	33
Aves	Trochilidae	0.315988	0.0891365	2	2	359
Aves	Troglodytidae	0.310249	0.0869565	2	2	92
Aves	Trogonidae	0.270687	0.0232558	2	2	43
Reptilia	Trogonophiidae	0.581445	0	4	1	6
Reptilia	Tropidophiidae	0.438253	0.575758	3	4	33
Reptilia	Tropiduridae	0.510095	0.145985	4	3	137
Mammalia	Tupaiidae	0.329166	0.0869565	2	2	23
Aves	Turdidae	0.308875	0.083871	2	2	155
Aves	Turnicidae	0.252334	0.176471	1	3	17
Amphibia	Typhlonectidae	0.476677	0	4	1	10
Reptilia	Typhlopidae	0.482624	0.109023	4	2	266
Aves	Tyrannidae	0.265981	0.0688836	2	2	421
Aves	Tytonidae	0.259435	0.3125	1	3	16
Aves	Upupidae	0.141952	0	1	1	2
Aves	Urocynchramidae	0.339012	0	2	1	1
Reptilia	Uropeltidae	0.746471	0.392857	4	4	56
Mammalia	Ursidae	0.337544	0.777778	2	4	9
Aves	Vangidae	0.448118	0.272727	3	3	22
Reptilia	Varanidae	0.309486	0.151899	2	3	79
Mammalia	Vespertilionidae	0.459891	0.124211	3	3	475
Aves	Viduidae	0.213432	0	1	1	20
Reptilia	Viperidae	0.424462	0.195467	3	3	353
Aves	Vireonidae	0.264302	0	2	1	58
Mammalia	Viverridae	0.399996	0.333333	3	3	39
Mammalia	Vombatidae	0.445662	0.333333	3	3	3
Reptilia	Xantusiidae	0.683095	0.114286	4	2	35
Reptilia	Xenodermidae	0.554739	0.0909091	4	2	22
Reptilia	Xenopeltidae	0.125672	0	1	1	2
Reptilia	Xenophidiidae	0.530724	0	4	1	2
Reptilia	Xenosauridae	0.832907	0.25	4	3	12
Reptilia	Xenotyphlopidae	0.847441	1	4	4	1
Aves	Zeledoniidae	0.358872	0	2	1	1
Aves	Zosteropidae	0.323142	0.128788	2	3	132
