# Supplementary material for: The future-focused Proactive Conservation Index highlights unrecognized global priorities for vertebrate conservation
Source: PLoS Biol. 2025 Oct 21;23(10):e3003422. doi: 10.1371/journal.pbio.3003422 (PMC12539808; doi:10.1371/journal.pbio.3003422)
Supplement: S2 Data — Average scores are displayed for each terrestrial vertebrate class (mammals, birds, reptiles, and amphibians) and for all classes combined, for future projections in the years 2050 and 2100, under scenarios SSP 2.45 and SSP 5.85. (XLSX) [file pbio.3003422.s015.xlsx]

## Sheet: mean_pci_eco
Ecoregion	Vertebrates 2050ssp245	Vertebrates 2100ssp245	Vertebrates 2050ssp585	Vertebrates 2100ssp585	Amphibians 2050ssp245	Amphibians 2100ssp245	Amphibians 2050ssp585	Amphibians 2100ssp585	Aves 2050ssp245	Aves 2100ssp245	Aves 2050ssp585	Aves 2100ssp585	Reptiles 2050ssp245	Reptiles 2100ssp245	Reptiles 2050ssp585	Reptiles 2100ssp585	Mammals 2050ssp245	Mammals 2100ssp245	Mammals 2050ssp585	Mammals 2100ssp585
Socotra Island xeric shrublands	0.148	0.191 (1)	0.167 (9)	0.216 (1)	NA	NA	NA	NA	0.126 (6)	0.15 (3)	0.139 (6)	0.17 (2)	0.17	0.239 (2)	0.196	0.267 (4)	0.167	0.188	0.187	0.235
South Western Ghats montane rain forests	0.167 (2)	0.179 (3)	0.182 (2)	0.209 (2)	0.183 (4)	0.202 (3)	0.214 (4)	0.246 (3)	0.125 (9)	0.131 (8)	0.131	0.147	0.213 (4)	0.231 (4)	0.236 (3)	0.278 (2)	0.189	0.199	0.2	0.227
Hispaniolan moist forests	0.18 (1)	0.182 (2)	0.188 (1)	0.206 (3)	0.146	0.15	0.151	0.166	0.116	0.117	0.121	0.141	0.233 (2)	0.237 (3)	0.243 (2)	0.261 (8)	0.207 (10)	0.211 (9)	0.223 (7)	0.252 (6)
South Western Ghats moist deciduous forests	0.162 (6)	0.173 (4)	0.175 (4)	0.201 (4)	0.175 (5)	0.192 (5)	0.196 (5)	0.231 (5)	0.125 (10)	0.13 (9)	0.131	0.146	0.202 (9)	0.22 (6)	0.222 (9)	0.264 (5)	0.188	0.199	0.2	0.226
North Western Ghats montane rain forests	0.162 (7)	0.169 (6)	0.173 (5)	0.197 (5)	0.202 (2)	0.208 (2)	0.226 (2)	0.253 (2)	0.126 (8)	0.131 (7)	0.132 (10)	0.147 (9)	0.206 (7)	0.216 (7)	0.226 (6)	0.263 (6)	0.178	0.187	0.188	0.212
South Deccan Plateau dry deciduous forests	0.161 (8)	0.169 (5)	0.172 (6)	0.196 (6)	0.134	0.143	0.145	0.17	0.123	0.128	0.129	0.144	0.214 (3)	0.228 (5)	0.236 (4)	0.273 (3)	0.189	0.199	0.199	0.226
North Western Ghats moist deciduous forests	0.16 (9)	0.167 (8)	0.172 (7)	0.195 (7)	0.193 (3)	0.198 (4)	0.215 (3)	0.241 (4)	0.126 (7)	0.132 (6)	0.132 (9)	0.148 (8)	0.205 (8)	0.216 (8)	0.225 (7)	0.262 (7)	0.179	0.186	0.188	0.212
Hispaniolan dry forests	0.166 (3)	0.168 (7)	0.175 (3)	0.194 (8)	0.124	0.127	0.131	0.142	0.116	0.116	0.121	0.142	0.211 (5)	0.215 (9)	0.224 (8)	0.242	0.207 (10)	0.211 (9)	0.223 (7)	0.252 (6)
Malabar Coast moist forests	0.154	0.163	0.165 (10)	0.189 (9)	0.145	0.156	0.163 (10)	0.186	0.123	0.128	0.128	0.143	0.195 (10)	0.208	0.214 (10)	0.252 (9)	0.185	0.195	0.196	0.223
Deccan thorn scrub forests	0.152	0.161	0.163	0.187 (10)	0.12	0.128	0.13	0.15	0.124	0.13 (10)	0.13	0.147 (10)	0.193	0.208	0.213	0.249 (10)	0.177	0.186	0.187	0.214
Hispaniolan pine forests	0.155	0.156	0.165	0.185	0.133	0.134	0.14	0.153	0.116	0.117	0.121	0.141	0.192	0.195	0.207	0.227	0.207 (10)	0.211 (9)	0.223 (7)	0.252 (6)
Narmada Valley dry deciduous forests	0.148	0.156	0.157	0.179	0.129	0.135	0.138	0.156	0.123	0.128	0.128	0.144	0.187	0.197	0.202	0.234	0.183	0.192	0.193	0.22
Comoros forests	0.139	0.141	0.158	0.174	NA	NA	NA	NA	0.139 (3)	0.141 (4)	0.154 (3)	0.166 (4)	0.122	0.124	0.145	0.163	0.195	0.196	0.225 (2)	0.26 (2)
Cuban moist forests	0.165 (4)	0.165 (10)	0.17 (8)	0.173	0.147	0.143	0.154	0.145	0.112	0.113	0.116	0.13	0.21 (6)	0.209 (10)	0.213	0.21	0.211 (5)	0.214 (5)	0.222 (9)	0.236
Madagascar subhumid forests	0.113	0.129	0.132	0.173	0.075	0.087	0.091	0.117	0.099	0.109	0.107	0.143	0.127	0.144	0.149	0.193	0.162	0.187	0.19	0.255 (4)
Southwestern Arabian foothills savanna	0.14	0.143	0.152	0.173	0.078	0.084	0.087	0.098	0.105	0.107	0.112	0.125	0.177	0.182	0.197	0.227	0.148	0.15	0.161	0.183
Cuban dry forests	0.16 (10)	0.161	0.164	0.17	0.146	0.147	0.152	0.149	0.112	0.112	0.116	0.129	0.194	0.195	0.198	0.198	0.213 (2)	0.216 (4)	0.225 (3)	0.239 (9)
Enriquillo wetlands	0.14	0.142	0.148	0.17	0.036	0.037	0.04	0.046	0.108	0.109	0.112	0.131	0.178	0.182	0.193	0.218	0.211 (6)	0.214 (6)	0.226 (1)	0.255 (3)
Madagascar lowland forests	0.11	0.128	0.129	0.17	0.075	0.089	0.091	0.119	0.096	0.106	0.104	0.138	0.123	0.141	0.144	0.19	0.167	0.195	0.199	0.263 (1)
Tristan Da Cunha-Gough Islands shrub and grasslands	0.098	0.095	0.124	0.168	NA	NA	NA	NA	0.098	0.095	0.124	0.168 (3)	NA	NA	NA	NA	NA	NA	NA	NA
Arabian Peninsula coastal fog desert	0.134	0.137	0.147	0.167	0.024	0.025	0.026	0.03	0.101	0.102	0.108	0.12	0.158	0.162	0.176	0.205	0.158	0.161	0.171	0.192
Southwestern Arabian montane woodlands	0.136	0.138	0.147	0.166	0.028	0.028	0.029	0.032	0.103	0.104	0.11	0.122	0.179	0.184	0.197	0.224	0.146	0.148	0.157	0.178
Central Deccan Plateau dry deciduous forests	0.136	0.144	0.144	0.165	0.066	0.073	0.072	0.085	0.112	0.118	0.117	0.133	0.169	0.183	0.184	0.213	0.177	0.186	0.186	0.213
Madagascar dry deciduous forests	0.112	0.124	0.128	0.165	0.065	0.073	0.076	0.095	0.095	0.105	0.103	0.136	0.121	0.132	0.14	0.176	0.15	0.17	0.176	0.234
Khathiar-Gir dry deciduous forests	0.136	0.142	0.143	0.164	0.058	0.061	0.06	0.069	0.116	0.121	0.121	0.138	0.164	0.174	0.175	0.205	0.17	0.177	0.178	0.204
Mascarene forests	0.118	0.146	0.139	0.164	NA	NA	NA	NA	0.098	0.121	0.113	0.134	0.141	0.173	0.17	0.197	0.138	0.174	0.163	0.192
Sierra Madre del Sur pine-oak forests	0.137	0.137	0.132	0.163	0.15	0.154	0.151	0.19 (9)	0.108	0.106	0.102	0.12	0.164	0.164	0.158	0.203	0.147	0.146	0.14	0.169
Ascension scrub and grasslands	0.165 (5)	0.165 (9)	0.163	0.161	NA	NA	NA	NA	0.165 (1)	0.165 (2)	0.163 (2)	0.161 (5)	NA	NA	NA	NA	NA	NA	NA	NA
Cuban cactus scrub	0.15	0.151	0.155	0.161	0.12	0.12	0.127	0.124	0.112	0.113	0.115	0.128	0.183	0.184	0.188	0.188	0.213 (3.5)	0.216 (2.5)	0.223 (4.5)	0.236
Cape Verde Islands dry forests	0.132	0.125	0.159	0.159	NA	NA	NA	NA	0.092	0.092	0.103	0.116	0.18	0.164	0.23 (5)	0.213	0.149	0.152	0.155	0.161
Eastern highlands moist deciduous forests	0.132	0.14	0.14	0.159	0.084	0.091	0.094	0.107	0.11	0.115	0.114	0.128	0.159	0.171	0.172	0.201	0.175	0.184	0.184	0.209
Cuban pine forests	0.144	0.145	0.15	0.158	0.126	0.126	0.134	0.131	0.113	0.114	0.117	0.13	0.173	0.174	0.18	0.181	0.21 (7)	0.213 (7)	0.222 (10)	0.237
Madagascar spiny thickets	0.102	0.115	0.114	0.157	0.062	0.073	0.076	0.104	0.096	0.106	0.103	0.138	0.11	0.125	0.125	0.173	0.134	0.153	0.151	0.214
New Caledonia rain forests	0.108	0.125	0.136	0.155	NA	NA	NA	NA	0.069	0.076	0.082	0.094	0.136	0.161	0.175	0.198	0.124	0.14	0.159	0.178
Cuban wetlands	0.141	0.143	0.146	0.154	0.101	0.102	0.105	0.104	0.115	0.116	0.118	0.131	0.169	0.17	0.172	0.173	0.213 (3.5)	0.216 (2.5)	0.223 (4.5)	0.236
Edwards Plateau savanna	0.122	0.127	0.131	0.154	0.118	0.125	0.135	0.151	0.095	0.098	0.098	0.113	0.136	0.143	0.149	0.181	0.137	0.141	0.144	0.168
Sao Tome, Principe and Annobon moist lowland forests	0.142	0.146	0.153	0.154	0.15	0.153	0.158	0.149	0.121	0.125	0.133 (8)	0.138	0.183	0.186	0.192	0.187	0.216 (1)	0.216 (1)	0.222	0.212
Chihuahuan desert	0.123	0.127	0.131	0.153	0.07	0.072	0.075	0.089	0.104	0.106	0.106	0.12	0.14	0.147	0.155	0.186	0.139	0.142	0.145	0.169
Bahamian-Antillean mangroves	0.13	0.133	0.139	0.152	0.088	0.09	0.093	0.097	0.104	0.106	0.111	0.127	0.149	0.153	0.159	0.17	0.182	0.185	0.196	0.218
Drakensberg montane grasslands, woodlands and forests	0.126	0.131	0.133	0.152	0.089	0.094	0.092	0.104	0.097	0.101	0.102	0.115	0.167	0.175	0.178	0.209	0.157	0.163	0.165	0.187
Gulf of Oman desert and semi-desert	0.121	0.123	0.132	0.152	0.026	0.026	0.028	0.031	0.1	0.102	0.106	0.119	0.139	0.14	0.155	0.179	0.14	0.142	0.151	0.18
Texas blackland prairies	0.119	0.125	0.128	0.152	0.12	0.127	0.134	0.153	0.097	0.1	0.1	0.118	0.131	0.139	0.143	0.176	0.132	0.139	0.139	0.166
Balsas dry forests	0.131	0.129	0.125	0.151	0.103	0.103	0.099	0.126	0.108	0.106	0.103	0.12	0.161	0.158	0.154	0.192	0.149	0.147	0.142	0.168
Gal��pagos Islands scrubland mosaic	0.08	0.12	0.126	0.151	NA	NA	NA	NA	0.079	0.107	0.109	0.135	0.08	0.136	0.144	0.168	0.082	0.104	0.112	0.14
Madagascar ericoid thickets	0.097	0.112	0.111	0.151	0.064	0.077	0.078	0.107	0.096	0.106	0.103	0.135	0.105	0.122	0.122	0.166	0.138	0.161	0.16	0.222
Jian Nan subtropical evergreen forests	0.132	0.137	0.135	0.15	0.153	0.163 (9)	0.161	0.204 (8)	0.104	0.105	0.104	0.109	0.142	0.148	0.147	0.166	0.158	0.161	0.159	0.165
Sonoran desert	0.123	0.127	0.129	0.15	0.075	0.076	0.078	0.091	0.1	0.102	0.102	0.116	0.144	0.15	0.157	0.188	0.143	0.146	0.148	0.171
Indus River Delta-Arabian Sea mangroves	0.124	0.128	0.13	0.149	0.05	0.053	0.052	0.061	0.109	0.113	0.113	0.128	0.136	0.141	0.145	0.169	0.164	0.17	0.172	0.198
Luzon rain forests	0.13	0.135	0.145	0.149	0.122	0.126	0.137	0.141	0.103	0.108	0.114	0.119	0.155	0.163	0.175	0.182	0.162	0.168	0.18	0.18
Thar desert	0.122	0.127	0.129	0.149	0.048	0.05	0.049	0.058	0.114	0.118	0.119	0.137	0.123	0.126	0.132	0.152	0.156	0.161	0.162	0.19
Al Hajar montane woodlands	0.116	0.118	0.127	0.148	0.026	0.026	0.028	0.031	0.095	0.097	0.101	0.117	0.126	0.129	0.141	0.166	0.142	0.144	0.154	0.18
Eastern Miombo woodlands	0.119	0.126	0.129	0.148	0.095	0.105	0.107	0.129	0.102	0.106	0.109	0.122	0.138	0.149	0.153	0.181	0.157	0.166	0.17	0.195
Montane fynbos and renosterveld	0.126	0.13	0.13	0.148	0.124	0.128	0.126	0.147	0.096	0.099	0.1	0.111	0.162	0.167	0.166	0.192	0.154	0.16	0.16	0.184
Northwestern Andean montane forests	0.12	0.12	0.121	0.148	0.131	0.134	0.142	0.167	0.096	0.096	0.095	0.117	0.155	0.156	0.16	0.195	0.143	0.143	0.139	0.177
Northern Zanzibar-Inhambane coastal forest mosaic	0.117	0.122	0.128	0.147	0.075	0.079	0.083	0.101	0.101	0.105	0.109	0.122	0.127	0.133	0.142	0.169	0.163	0.171	0.178	0.205
Sri Lanka lowland rain forests	0.116	0.126	0.121	0.147	0.077	0.088	0.081	0.107	0.105	0.111	0.109	0.125	0.131	0.145	0.138	0.175	0.16	0.171	0.166	0.195
Bahia interior forests	0.1	0.11	0.1	0.146	0.087	0.103	0.091	0.133	0.091	0.097	0.089	0.128	0.11	0.122	0.112	0.165	0.131	0.143	0.13	0.19
Guizhou Plateau broadleaf and mixed forests	0.133	0.138	0.136	0.146	0.16 (8)	0.178 (7)	0.174 (9)	0.21 (7)	0.11	0.111	0.11	0.113	0.126	0.131	0.129	0.141	0.164	0.167	0.164	0.17
Meseta Central matorral	0.124	0.125	0.126	0.146	0.07	0.07	0.073	0.086	0.108	0.107	0.107	0.12	0.135	0.138	0.142	0.167	0.149	0.151	0.15	0.175
Northern dry deciduous forests	0.122	0.128	0.128	0.146	0.058	0.062	0.062	0.071	0.108	0.112	0.112	0.125	0.145	0.154	0.155	0.18	0.167	0.175	0.175	0.198
Puerto Rican moist forests	0.123	0.131	0.129	0.146	0.153	0.16	0.153	0.164	0.097	0.102	0.102	0.118	0.141	0.158	0.151	0.168	0.191	0.198	0.206	0.237
Sierra Madre Occidental pine-oak forests	0.122	0.124	0.123	0.146	0.074	0.078	0.079	0.096	0.104	0.104	0.102	0.117	0.141	0.144	0.146	0.178	0.145	0.147	0.146	0.173
Sri Lanka montane rain forests	0.116	0.126	0.121	0.146	0.089	0.1	0.092	0.121	0.105	0.11	0.108	0.125	0.125	0.137	0.13	0.164	0.159	0.169	0.164	0.192
Trans-Mexican Volcanic Belt pine-oak forests	0.126	0.125	0.122	0.146	0.103	0.107	0.105	0.127	0.106	0.104	0.102	0.118	0.138	0.138	0.134	0.164	0.158	0.157	0.153	0.182
Campos Rupestres montane savanna	0.101	0.11	0.101	0.145	0.091	0.108	0.097	0.139	0.091	0.097	0.089	0.127	0.109	0.12	0.111	0.163	0.132	0.142	0.129	0.188
Central Mexican matorral	0.128	0.128	0.127	0.145	0.081	0.083	0.082	0.095	0.114	0.113	0.112	0.125	0.14	0.142	0.142	0.165	0.153	0.153	0.151	0.174
Eastern Arc forests	0.118	0.123	0.127	0.145	0.117	0.122	0.126	0.152	0.102	0.106	0.109	0.122	0.124	0.129	0.134	0.159	0.156	0.164	0.168	0.191
Sichuan Basin evergreen broadleaf forests	0.139	0.141	0.137	0.145	0.155 (10)	0.165 (8)	0.159	0.185	0.119	0.12	0.118	0.122	0.138	0.14	0.136	0.147	0.163	0.165	0.16	0.167
Sierra Madre Oriental pine-oak forests	0.121	0.123	0.124	0.145	0.088	0.093	0.095	0.111	0.104	0.104	0.103	0.118	0.135	0.138	0.143	0.171	0.145	0.146	0.145	0.169
Succulent Karoo	0.121	0.125	0.125	0.145	0.106	0.11	0.109	0.124	0.096	0.099	0.1	0.112	0.143	0.148	0.148	0.176	0.15	0.155	0.155	0.182
East Central Texas forests	0.112	0.117	0.119	0.144	0.064	0.069	0.07	0.087	0.098	0.102	0.101	0.119	0.131	0.138	0.143	0.177	0.135	0.141	0.142	0.169
Eastern Mediterranean conifer-sclerophyllous-broadleaf forests	0.12	0.121	0.129	0.144	0.159 (9)	0.161 (10)	0.175 (8)	0.183	0.089	0.089	0.092	0.102	0.14	0.141	0.155	0.175	0.136	0.137	0.144	0.16
Lowland fynbos and renosterveld	0.125	0.129	0.129	0.144	0.122	0.126	0.125	0.142	0.096	0.099	0.1	0.11	0.169	0.175	0.173	0.196	0.154	0.159	0.159	0.18
Northwestern thorn scrub forests	0.123	0.126	0.128	0.144	0.059	0.06	0.061	0.07	0.11	0.113	0.113	0.124	0.136	0.139	0.146	0.17	0.151	0.155	0.157	0.177
Qin Ling Mountains deciduous forests	0.136	0.139	0.134	0.144	0.144	0.148	0.144	0.167	0.118	0.12	0.115	0.121	0.14	0.145	0.139	0.154	0.159	0.162	0.156	0.167
Serra do Mar coastal forests	0.104	0.114	0.104	0.144	0.092	0.11	0.101	0.137	0.095	0.101	0.093	0.128	0.119	0.129	0.118	0.165	0.136	0.147	0.133	0.185
Chhota-Nagpur dry deciduous forests	0.121	0.127	0.127	0.143	0.042	0.044	0.044	0.051	0.11	0.114	0.114	0.128	0.126	0.132	0.133	0.151	0.173	0.181	0.182	0.205
Daba Mountains evergreen forests	0.136	0.139	0.133	0.143	0.146	0.153	0.145	0.173	0.118	0.12	0.116	0.121	0.13	0.132	0.126	0.137	0.164	0.167	0.161	0.17
East Deccan dry-evergreen forests	0.12	0.126	0.126	0.143	0.05	0.053	0.052	0.06	0.106	0.111	0.111	0.124	0.139	0.148	0.147	0.171	0.164	0.172	0.171	0.195
Jamaican moist forests	0.121	0.126	0.127	0.143	0.124	0.133	0.133	0.142	0.092	0.095	0.096	0.113	0.152	0.16	0.159	0.171	0.187	0.193	0.199	0.221
Madagascar succulent woodlands	0.096	0.107	0.105	0.143	0.047	0.05	0.055	0.071	0.092	0.101	0.098	0.129	0.099	0.112	0.111	0.156	0.123	0.139	0.141	0.192
Rann of Kutch seasonal salt marsh	0.118	0.123	0.124	0.143	0.052	0.055	0.054	0.064	0.114	0.118	0.119	0.135	0.114	0.118	0.12	0.142	0.147	0.151	0.154	0.18
Sonoran-Sinaloan transition subtropical dry forest	0.122	0.122	0.123	0.143	0.067	0.067	0.069	0.082	0.104	0.103	0.102	0.116	0.144	0.145	0.149	0.178	0.148	0.149	0.15	0.175
Madagascar mangroves	0.094	0.104	0.103	0.142	0.033	0.036	0.038	0.05	0.093	0.102	0.098	0.131	0.091	0.102	0.102	0.143	0.133	0.151	0.151	0.214
New Caledonia dry forests	0.091	0.107	0.118	0.142	NA	NA	NA	NA	0.058	0.064	0.071	0.085	0.122	0.147	0.161	0.194	0.075	0.086	0.1	0.127
Sinaloan dry forests	0.122	0.122	0.121	0.142	0.067	0.067	0.066	0.08	0.107	0.106	0.104	0.119	0.142	0.143	0.142	0.172	0.148	0.149	0.146	0.174
Somali Acacia-Commiphora bushlands and thickets	0.116	0.119	0.128	0.142	0.066	0.068	0.073	0.086	0.1	0.102	0.107	0.117	0.133	0.137	0.153	0.173	0.153	0.157	0.167	0.186
Zagros Mountains forest steppe	0.123	0.124	0.128	0.142	0.112	0.112	0.115	0.13	0.089	0.09	0.092	0.101	0.152	0.153	0.16	0.179	0.132	0.132	0.136	0.147
Alto Paran�� Atlantic forests	0.101	0.108	0.101	0.141	0.083	0.093	0.087	0.12	0.092	0.097	0.09	0.125	0.115	0.122	0.116	0.161	0.13	0.138	0.128	0.181
Appalachian-Blue Ridge forests	0.104	0.113	0.11	0.141	0.104	0.117	0.115	0.159	0.081	0.085	0.083	0.1	0.119	0.129	0.125	0.163	0.117	0.124	0.12	0.148
Goadavari-Krishna mangroves	0.119	0.125	0.125	0.141	0.066	0.073	0.072	0.085	0.105	0.109	0.109	0.121	0.128	0.136	0.136	0.155	0.169	0.177	0.176	0.201
Nama Karoo	0.116	0.12	0.121	0.141	0.047	0.049	0.048	0.056	0.098	0.101	0.102	0.115	0.134	0.139	0.14	0.17	0.148	0.154	0.155	0.18
Ozark Mountain forests	0.108	0.116	0.114	0.141	0.089	0.1	0.1	0.126	0.087	0.092	0.089	0.107	0.121	0.13	0.129	0.163	0.128	0.136	0.134	0.162
Qionglai-Minshan conifer forests	0.133	0.135	0.132	0.141	0.144	0.153	0.15	0.176	0.115	0.115	0.113	0.117	0.128	0.132	0.128	0.138	0.161	0.163	0.159	0.168
Red Sea Nubo-Sindian tropical desert and semi-desert	0.111	0.113	0.121	0.141	0.028	0.028	0.03	0.032	0.1	0.101	0.105	0.118	0.116	0.119	0.13	0.157	0.126	0.128	0.137	0.16
Somali montane xeric woodlands	0.115	0.117	0.126	0.141	0.067	0.07	0.081	0.11	0.105	0.105	0.112	0.123	0.119	0.122	0.134	0.156	0.154	0.155	0.169	0.19
Baj��o dry forests	0.126	0.125	0.122	0.14	0.072	0.073	0.07	0.082	0.111	0.11	0.108	0.121	0.141	0.141	0.137	0.161	0.152	0.152	0.148	0.171
Central forest-grasslands transition	0.109	0.115	0.115	0.14	0.078	0.085	0.085	0.108	0.092	0.096	0.095	0.112	0.127	0.135	0.136	0.169	0.125	0.131	0.131	0.157
Southern Africa bushveld	0.115	0.119	0.123	0.14	0.041	0.043	0.044	0.051	0.095	0.098	0.1	0.112	0.148	0.155	0.16	0.191	0.151	0.156	0.161	0.182
Southern Pacific dry forests	0.119	0.117	0.112	0.14	0.092	0.09	0.088	0.115	0.101	0.098	0.095	0.114	0.14	0.138	0.131	0.172	0.144	0.142	0.136	0.167
Sri Lanka dry-zone dry evergreen forests	0.112	0.121	0.117	0.14	0.059	0.065	0.06	0.08	0.105	0.11	0.109	0.125	0.118	0.132	0.126	0.158	0.157	0.168	0.163	0.19
Western Gulf coastal grasslands	0.109	0.114	0.114	0.14	0.063	0.068	0.067	0.085	0.1	0.103	0.101	0.121	0.128	0.136	0.14	0.175	0.132	0.137	0.136	0.162
Zambezian and Mopane woodlands	0.113	0.119	0.123	0.14	0.046	0.047	0.051	0.058	0.096	0.1	0.103	0.115	0.141	0.148	0.155	0.182	0.149	0.156	0.161	0.183
Arizona Mountains forests	0.115	0.118	0.12	0.139	0.06	0.062	0.063	0.074	0.094	0.096	0.097	0.108	0.136	0.14	0.145	0.174	0.127	0.131	0.133	0.153
Central and Southern mixed grasslands	0.11	0.115	0.117	0.139	0.06	0.064	0.065	0.078	0.089	0.092	0.092	0.107	0.13	0.137	0.14	0.172	0.127	0.132	0.133	0.156
Northern Andean p��ramo	0.109	0.11	0.108	0.139	0.13	0.131	0.134	0.163	0.089	0.089	0.088	0.114	0.134	0.135	0.133	0.171	0.136	0.137	0.132	0.174
Piney Woods forests	0.106	0.113	0.112	0.139	0.076	0.085	0.084	0.106	0.092	0.096	0.094	0.113	0.123	0.132	0.134	0.169	0.128	0.136	0.134	0.162
Puerto Rican dry forests	0.117	0.124	0.124	0.139	0.075	0.08	0.077	0.087	0.093	0.098	0.098	0.114	0.147	0.158	0.156	0.167	0.191	0.198	0.206	0.237
South Iran Nubo-Sindian desert and semi-desert	0.116	0.116	0.123	0.139	0.04	0.039	0.041	0.043	0.096	0.097	0.101	0.111	0.127	0.126	0.139	0.158	0.136	0.137	0.142	0.16
Southern Atlantic mangroves	0.098	0.107	0.098	0.139	0.081	0.095	0.087	0.119	0.09	0.095	0.088	0.124	0.108	0.118	0.11	0.156	0.13	0.14	0.129	0.185
Tamaulipan mezquital	0.114	0.117	0.119	0.139	0.059	0.062	0.064	0.077	0.099	0.1	0.1	0.116	0.131	0.135	0.141	0.169	0.136	0.138	0.14	0.163
Upper Gangetic Plains moist deciduous forests	0.123	0.126	0.127	0.139	0.083	0.085	0.088	0.1	0.113	0.116	0.116	0.126	0.121	0.126	0.128	0.146	0.165	0.17	0.171	0.189
Araucaria moist forests	0.104	0.111	0.103	0.138	0.082	0.095	0.088	0.115	0.096	0.102	0.094	0.126	0.119	0.126	0.117	0.158	0.135	0.143	0.132	0.178
Bahia coastal forests	0.094	0.104	0.094	0.138	0.074	0.093	0.08	0.122	0.088	0.095	0.086	0.124	0.102	0.115	0.107	0.156	0.124	0.135	0.122	0.18
California montane chaparral and woodlands	0.116	0.12	0.121	0.138	0.108	0.116	0.117	0.145	0.094	0.097	0.096	0.109	0.141	0.146	0.147	0.169	0.135	0.139	0.14	0.159
Highveld grasslands	0.115	0.12	0.121	0.138	0.045	0.047	0.047	0.054	0.095	0.098	0.099	0.112	0.15	0.158	0.157	0.185	0.151	0.157	0.159	0.183
Mississippi lowland forests	0.104	0.112	0.11	0.138	0.077	0.085	0.084	0.109	0.094	0.097	0.096	0.115	0.12	0.131	0.13	0.168	0.126	0.134	0.131	0.16
Northern Mesoamerican Pacific mangroves	0.116	0.116	0.114	0.138	0.057	0.057	0.054	0.067	0.099	0.098	0.095	0.113	0.129	0.13	0.127	0.16	0.141	0.141	0.137	0.166
Baja California desert	0.114	0.118	0.119	0.137	0.083	0.086	0.086	0.097	0.097	0.099	0.099	0.113	0.124	0.13	0.135	0.158	0.14	0.144	0.146	0.165
Central U.S. hardwood forests	0.104	0.112	0.109	0.137	0.087	0.096	0.094	0.123	0.085	0.09	0.088	0.106	0.119	0.129	0.126	0.162	0.12	0.127	0.124	0.152
Gulf of California xeric scrub	0.106	0.116	0.118	0.137	0.07	0.072	0.073	0.08	0.098	0.1	0.1	0.115	0.104	0.119	0.125	0.149	0.126	0.138	0.139	0.155
Hobyo grasslands and shrublands	0.112	0.114	0.124	0.137	0.066	0.067	0.077	0.098	0.099	0.1	0.107	0.115	0.131	0.136	0.154	0.177	0.145	0.147	0.16	0.175
Orissa semi-evergreen forests	0.117	0.122	0.122	0.137	0.06	0.063	0.063	0.073	0.102	0.107	0.106	0.117	0.129	0.136	0.136	0.157	0.17	0.178	0.177	0.202
San Lucan xeric scrub	0.111	0.118	0.12	0.137	0.056	0.057	0.058	0.064	0.099	0.102	0.103	0.118	0.113	0.126	0.129	0.151	0.134	0.14	0.141	0.158
Southeastern mixed forests	0.102	0.109	0.107	0.137	0.087	0.094	0.094	0.126	0.091	0.095	0.093	0.112	0.119	0.129	0.127	0.168	0.114	0.121	0.117	0.145
Southern Zanzibar-Inhambane coastal forest mosaic	0.112	0.118	0.122	0.137	0.046	0.049	0.052	0.062	0.095	0.1	0.102	0.112	0.142	0.151	0.161	0.183	0.152	0.16	0.165	0.183
Albany thickets	0.116	0.121	0.121	0.136	0.067	0.07	0.068	0.077	0.095	0.098	0.099	0.109	0.154	0.159	0.157	0.181	0.153	0.159	0.159	0.18
Appalachian mixed mesophytic forests	0.102	0.11	0.106	0.136	0.092	0.102	0.099	0.135	0.081	0.085	0.083	0.1	0.119	0.129	0.125	0.164	0.116	0.123	0.119	0.147
Baluchistan xeric woodlands	0.116	0.118	0.122	0.136	0.06	0.061	0.064	0.072	0.105	0.107	0.108	0.118	0.12	0.121	0.13	0.151	0.14	0.142	0.146	0.161
Changjiang Plain evergreen forests	0.125	0.127	0.124	0.136	0.121	0.121	0.121	0.151	0.106	0.108	0.105	0.112	0.127	0.129	0.125	0.142	0.159	0.161	0.157	0.167
Mojave desert	0.114	0.117	0.119	0.136	0.081	0.085	0.088	0.101	0.094	0.096	0.096	0.108	0.141	0.145	0.148	0.174	0.129	0.133	0.134	0.152
Sierra de la Laguna dry forests	0.113	0.117	0.119	0.136	0.056	0.057	0.058	0.064	0.099	0.102	0.103	0.118	0.118	0.124	0.129	0.151	0.134	0.139	0.139	0.157
Southern Anatolian montane conifer and deciduous forests	0.117	0.117	0.124	0.136	0.165 (7)	0.159	0.185 (6)	0.187 (10)	0.088	0.088	0.09	0.098	0.138	0.138	0.153	0.17	0.137	0.136	0.143	0.156
Tamaulipan matorral	0.115	0.117	0.117	0.136	0.049	0.05	0.051	0.06	0.1	0.101	0.1	0.115	0.129	0.132	0.136	0.161	0.139	0.14	0.14	0.16
Arabian Desert and East Sahero-Arabian xeric shrublands	0.108	0.11	0.117	0.135	0.036	0.036	0.037	0.039	0.094	0.095	0.099	0.11	0.113	0.116	0.127	0.15	0.127	0.128	0.137	0.157
Caatinga	0.089	0.097	0.093	0.135	0.052	0.063	0.059	0.088	0.082	0.087	0.081	0.119	0.104	0.118	0.117	0.165	0.113	0.121	0.114	0.17
Colorado Plateau shrublands	0.111	0.114	0.116	0.135	0.067	0.07	0.072	0.084	0.092	0.095	0.095	0.108	0.134	0.138	0.142	0.171	0.121	0.124	0.126	0.146
East African mangroves	0.111	0.115	0.12	0.135	0.049	0.049	0.054	0.064	0.096	0.099	0.103	0.113	0.122	0.127	0.135	0.158	0.155	0.161	0.167	0.188
Jalisco dry forests	0.119	0.118	0.113	0.135	0.076	0.077	0.073	0.089	0.106	0.105	0.102	0.118	0.136	0.134	0.127	0.158	0.142	0.141	0.135	0.162
Kalahari xeric savanna	0.106	0.11	0.113	0.135	0.039	0.041	0.041	0.051	0.095	0.098	0.1	0.114	0.113	0.118	0.121	0.155	0.144	0.15	0.153	0.18
Luzon montane rain forests	0.116	0.121	0.13	0.135	0.067	0.072	0.079	0.09	0.103	0.108	0.114	0.119	0.134	0.143	0.153	0.163	0.151	0.157	0.17	0.17
Magdalena Valley montane forests	0.107	0.108	0.104	0.135	0.131	0.136	0.133	0.161	0.09	0.09	0.087	0.113	0.125	0.129	0.122	0.161	0.127	0.128	0.122	0.165
Malpelo Island xeric scrub	0.111	0.125	0.121	0.135	NA	NA	NA	NA	0.098	0.099	0.094	0.12	0.123	0.15	0.148	0.149	NA	NA	NA	NA
Maputaland-Pondoland bushland and thickets	0.116	0.121	0.121	0.135	0.092	0.097	0.095	0.107	0.093	0.096	0.098	0.107	0.153	0.161	0.159	0.182	0.155	0.161	0.162	0.182
Oaxacan montane forests	0.115	0.112	0.11	0.135	0.127	0.117	0.126	0.159	0.097	0.094	0.092	0.11	0.12	0.116	0.114	0.143	0.144	0.141	0.137	0.165
Ordos Plateau steppe	0.127	0.129	0.125	0.135	0.123	0.139	0.133	0.154	0.111	0.113	0.109	0.115	0.141	0.145	0.14	0.157	0.139	0.141	0.136	0.148
Sierra Madre de Oaxaca pine-oak forests	0.115	0.111	0.109	0.135	0.098	0.091	0.096	0.123	0.098	0.095	0.093	0.111	0.13	0.125	0.123	0.158	0.145	0.142	0.138	0.168
South China-Vietnam subtropical evergreen forests	0.124	0.126	0.129	0.135	0.13	0.134	0.138	0.159	0.103	0.105	0.106	0.109	0.131	0.135	0.139	0.148	0.156	0.157	0.16	0.163
Veracruz moist forests	0.116	0.116	0.114	0.135	0.078	0.08	0.079	0.096	0.102	0.101	0.099	0.116	0.127	0.127	0.128	0.154	0.144	0.144	0.141	0.166
California coastal sage and chaparral	0.112	0.117	0.118	0.134	0.085	0.09	0.09	0.106	0.097	0.1	0.1	0.113	0.128	0.134	0.137	0.159	0.133	0.138	0.139	0.156
Cerrado	0.087	0.093	0.088	0.134	0.065	0.072	0.068	0.1	0.076	0.08	0.075	0.116	0.102	0.112	0.108	0.161	0.113	0.12	0.114	0.176
Himalayan subtropical pine forests	0.122	0.123	0.126	0.134	0.107	0.107	0.114	0.122	0.104	0.106	0.107	0.111	0.143	0.145	0.154	0.169	0.153	0.155	0.157	0.166
Knysna-Amatole montane forests	0.115	0.12	0.12	0.134	0.084	0.087	0.084	0.094	0.095	0.099	0.099	0.109	0.153	0.159	0.157	0.179	0.148	0.154	0.154	0.174
Pet��n-Veracruz moist forests	0.113	0.108	0.108	0.134	0.109	0.098	0.109	0.134	0.096	0.094	0.092	0.111	0.121	0.114	0.114	0.148	0.141	0.137	0.134	0.165
Western Ecuador moist forests	0.109	0.109	0.11	0.134	0.11	0.109	0.121	0.14	0.09	0.089	0.088	0.109	0.142	0.142	0.149	0.178	0.141	0.141	0.138	0.174
Eastern Cordillera real montane forests	0.095	0.096	0.097	0.133	0.103	0.103	0.116	0.154	0.079	0.079	0.078	0.108	0.123	0.123	0.129	0.175	0.121	0.122	0.119	0.164
Jamaican dry forests	0.111	0.115	0.117	0.133	0.094	0.099	0.1	0.109	0.091	0.094	0.095	0.113	0.127	0.133	0.135	0.149	0.18	0.184	0.19	0.213
Kalahari Acacia-Baikiaea woodlands	0.107	0.112	0.115	0.133	0.036	0.037	0.039	0.046	0.093	0.096	0.099	0.112	0.122	0.127	0.131	0.162	0.147	0.153	0.157	0.181
Luzon tropical pine forests	0.116	0.121	0.128	0.133	0.061	0.065	0.069	0.078	0.103	0.107	0.114	0.118	0.134	0.141	0.148	0.155	0.154	0.161	0.17	0.171
Sierra Juarez and San Pedro Martir pine-oak forests	0.114	0.118	0.118	0.133	0.083	0.086	0.086	0.097	0.093	0.095	0.095	0.106	0.135	0.139	0.141	0.162	0.135	0.139	0.138	0.154
Sierra de la Laguna pine-oak forests	0.111	0.114	0.116	0.133	0.056	0.057	0.058	0.064	0.098	0.1	0.101	0.116	0.115	0.12	0.125	0.147	0.134	0.138	0.138	0.155
Southeast Tibet shrublands and meadows	0.127	0.127	0.126	0.133	0.133	0.135	0.134	0.153	0.111	0.111	0.11	0.113	0.117	0.118	0.118	0.131	0.153	0.154	0.151	0.161
Tehuac��n Valley matorral	0.118	0.116	0.113	0.133	0.091	0.094	0.088	0.11	0.101	0.099	0.097	0.112	0.126	0.124	0.12	0.143	0.151	0.15	0.145	0.171
Central American pine-oak forests	0.11	0.105	0.107	0.132	0.103	0.092	0.106	0.126	0.09	0.087	0.085	0.105	0.128	0.119	0.125	0.157	0.138	0.134	0.131	0.164
Cocos Island moist forests	0.121	0.12	0.114	0.132	NA	NA	NA	NA	0.121	0.12	0.114	0.132	NA	NA	NA	NA	NA	NA	NA	NA
Drakensberg alti-montane grasslands and woodlands	0.113	0.118	0.118	0.132	0.079	0.084	0.081	0.09	0.093	0.097	0.098	0.107	0.152	0.161	0.157	0.18	0.151	0.158	0.158	0.178
Ethiopian montane forests	0.111	0.113	0.12	0.132	0.07	0.073	0.074	0.087	0.099	0.1	0.105	0.113	0.112	0.113	0.124	0.142	0.152	0.156	0.163	0.182
Guinean forest-savanna mosaic	0.099	0.111	0.111	0.132	0.056	0.064	0.066	0.086	0.085	0.095	0.093	0.108	0.11	0.121	0.127	0.152	0.138	0.156	0.154	0.186
Huang He Plain mixed forests	0.126	0.128	0.123	0.132	0.102	0.105	0.1	0.117	0.107	0.109	0.105	0.11	0.134	0.136	0.131	0.145	0.153	0.155	0.149	0.159
Northern Indochina subtropical forests	0.124	0.126	0.129	0.132	0.116	0.119	0.129	0.132	0.103	0.105	0.106	0.106	0.142	0.149	0.151	0.162	0.153	0.154	0.157	0.158
Southeastern conifer forests	0.097	0.104	0.102	0.132	0.07	0.075	0.075	0.101	0.09	0.094	0.091	0.112	0.111	0.122	0.119	0.164	0.119	0.127	0.123	0.154
Western short grasslands	0.107	0.111	0.113	0.132	0.053	0.055	0.056	0.065	0.086	0.088	0.089	0.101	0.129	0.135	0.139	0.169	0.122	0.126	0.128	0.147
Bahamian pine mosaic	0.11	0.109	0.116	0.131	0.035	0.034	0.044	0.054	0.092	0.09	0.097	0.113	0.124	0.122	0.13	0.14	0.208 (8)	0.21	0.221	0.245 (8)
California interior chaparral and woodlands	0.109	0.113	0.113	0.131	0.106	0.112	0.113	0.142	0.089	0.092	0.092	0.104	0.143	0.148	0.15	0.175	0.123	0.128	0.127	0.145
Cauca Valley montane forests	0.106	0.107	0.104	0.131	0.108	0.112	0.111	0.135	0.095	0.095	0.092	0.114	0.123	0.126	0.121	0.154	0.131	0.132	0.126	0.163
Eritrean coastal desert	0.109	0.109	0.118	0.131	0.071	0.07	0.082	0.092	0.099	0.1	0.107	0.116	0.087	0.085	0.096	0.111	0.15	0.15	0.165	0.181
Middle East steppe	0.109	0.111	0.116	0.131	0.051	0.05	0.052	0.053	0.089	0.09	0.093	0.104	0.118	0.12	0.128	0.147	0.129	0.131	0.137	0.152
Red Sea coastal desert	0.097	0.098	0.108	0.131	0.098	0.096	0.109	0.12	0.094	0.095	0.102	0.117	0.076	0.076	0.088	0.116	0.13	0.132	0.144	0.172
Southern Acacia-Commiphora bushlands and thickets	0.108	0.113	0.115	0.131	0.056	0.061	0.061	0.076	0.097	0.102	0.104	0.115	0.11	0.114	0.118	0.139	0.151	0.16	0.161	0.184
Zambezian flooded grasslands	0.104	0.11	0.113	0.131	0.058	0.065	0.066	0.083	0.097	0.101	0.104	0.117	0.103	0.109	0.114	0.139	0.145	0.153	0.156	0.18
Atlantic Coast restingas	0.094	0.1	0.093	0.13	0.061	0.07	0.062	0.09	0.088	0.093	0.086	0.119	0.104	0.112	0.106	0.148	0.126	0.133	0.123	0.174
Central China loess plateau mixed forests	0.124	0.126	0.121	0.13	0.107	0.108	0.106	0.119	0.111	0.113	0.109	0.114	0.129	0.13	0.125	0.137	0.141	0.143	0.137	0.149
Eastern Guinean forests	0.099	0.111	0.11	0.13	0.062	0.071	0.072	0.096	0.084	0.093	0.091	0.104	0.104	0.116	0.117	0.14	0.141	0.16	0.157	0.19
Ethiopian xeric grasslands and shrublands	0.11	0.111	0.119	0.13	0.082	0.082	0.09	0.099	0.099	0.1	0.106	0.114	0.113	0.113	0.125	0.141	0.147	0.147	0.16	0.175
KwaZulu-Cape coastal forest mosaic	0.112	0.117	0.118	0.13	0.074	0.079	0.077	0.086	0.093	0.096	0.098	0.107	0.144	0.15	0.15	0.17	0.153	0.159	0.161	0.178
Western Guinean lowland forests	0.096	0.11	0.108	0.13	0.059	0.073	0.073	0.102	0.082	0.093	0.09	0.103	0.101	0.116	0.116	0.141	0.138	0.159	0.155	0.191
Central Afghan Mountains xeric woodlands	0.109	0.111	0.114	0.129	0.109	0.111	0.119	0.141	0.099	0.1	0.101	0.109	0.103	0.105	0.111	0.134	0.133	0.135	0.138	0.156
Central Persian desert basins	0.107	0.108	0.113	0.129	0.061	0.061	0.065	0.078	0.089	0.089	0.091	0.1	0.114	0.115	0.123	0.144	0.127	0.127	0.132	0.15
Eastern Anatolian montane steppe	0.113	0.112	0.118	0.129	0.09	0.088	0.096	0.108	0.089	0.09	0.091	0.098	0.129	0.127	0.138	0.155	0.132	0.131	0.138	0.148
Ethiopian montane grasslands and woodlands	0.11	0.112	0.118	0.129	0.074	0.077	0.078	0.092	0.098	0.1	0.105	0.112	0.099	0.1	0.109	0.124	0.157	0.162	0.168	0.186
Etosha Pan halophytics	0.103	0.106	0.109	0.129	0.028	0.028	0.03	0.037	0.094	0.097	0.1	0.114	0.106	0.11	0.114	0.145	0.141	0.145	0.149	0.175
Everglades	0.098	0.104	0.1	0.129	0.056	0.06	0.058	0.08	0.089	0.092	0.09	0.109	0.111	0.12	0.116	0.158	0.122	0.129	0.124	0.156
Greater Negros-Panay rain forests	0.116	0.117	0.126	0.129	0.088	0.089	0.097	0.103	0.108	0.108	0.116	0.12	0.126	0.126	0.136	0.141	0.142	0.142	0.153	0.151
Hainan Island monsoon rain forests	0.118	0.122	0.12	0.129	0.115	0.125	0.12	0.149	0.102	0.105	0.105	0.11	0.121	0.125	0.123	0.135	0.152	0.156	0.154	0.16
Indus Valley desert	0.109	0.111	0.114	0.129	0.033	0.034	0.034	0.039	0.101	0.104	0.105	0.117	0.105	0.106	0.112	0.13	0.144	0.147	0.149	0.169
Mediterranean woodlands and forests	0.103	0.103	0.111	0.129	0.05	0.048	0.056	0.059	0.087	0.087	0.091	0.102	0.108	0.106	0.12	0.143	0.131	0.132	0.142	0.166
Northern Acacia-Commiphora bushlands and thickets	0.108	0.113	0.117	0.129	0.054	0.055	0.059	0.066	0.098	0.101	0.105	0.115	0.111	0.114	0.122	0.137	0.148	0.156	0.16	0.179
Persian Gulf desert and semi-desert	0.103	0.106	0.11	0.129	0.048	0.049	0.049	0.05	0.092	0.094	0.098	0.11	0.113	0.118	0.123	0.149	0.112	0.115	0.12	0.143
Qilian Mountains conifer forests	0.124	0.126	0.121	0.129	0.08	0.082	0.078	0.083	0.114	0.116	0.111	0.117	0.119	0.121	0.116	0.125	0.143	0.146	0.139	0.151
South Florida rocklands	0.098	0.104	0.101	0.129	0.056	0.061	0.058	0.081	0.09	0.093	0.091	0.111	0.111	0.119	0.116	0.158	0.123	0.13	0.125	0.157
Southern Miombo woodlands	0.105	0.11	0.115	0.129	0.045	0.047	0.052	0.059	0.093	0.096	0.1	0.11	0.122	0.129	0.137	0.159	0.143	0.15	0.156	0.174
Veracruz montane forests	0.114	0.113	0.111	0.129	0.079	0.08	0.079	0.094	0.099	0.097	0.096	0.111	0.127	0.127	0.126	0.15	0.142	0.141	0.138	0.16
Western Himalayan broadleaf forests	0.118	0.12	0.121	0.129	0.083	0.082	0.084	0.09	0.106	0.107	0.108	0.112	0.132	0.135	0.14	0.157	0.148	0.15	0.151	0.162
California Central Valley grasslands	0.109	0.113	0.112	0.128	0.087	0.092	0.09	0.108	0.089	0.092	0.091	0.103	0.14	0.144	0.146	0.169	0.128	0.132	0.131	0.149
Caucasus mixed forests	0.11	0.11	0.116	0.128	0.044	0.043	0.047	0.052	0.086	0.087	0.088	0.095	0.12	0.12	0.13	0.149	0.138	0.137	0.146	0.159
East Afghan montane conifer forests	0.112	0.114	0.117	0.128	0.054	0.053	0.057	0.064	0.101	0.102	0.103	0.11	0.107	0.108	0.114	0.133	0.141	0.143	0.146	0.16
Florida sand pine scrub	0.096	0.102	0.099	0.128	0.06	0.065	0.062	0.085	0.089	0.093	0.09	0.111	0.109	0.119	0.115	0.158	0.117	0.124	0.119	0.15
Ghorat-Hazarajat alpine meadow	0.111	0.113	0.115	0.128	0.129	0.132	0.141	0.167	0.098	0.099	0.1	0.107	0.098	0.1	0.105	0.123	0.136	0.139	0.141	0.156
Himalayan subtropical broadleaf forests	0.118	0.12	0.122	0.128	0.097	0.097	0.103	0.109	0.104	0.106	0.107	0.11	0.125	0.127	0.133	0.144	0.158	0.16	0.162	0.171
Lower Gangetic Plains moist deciduous forests	0.116	0.119	0.12	0.128	0.081	0.083	0.087	0.094	0.103	0.107	0.107	0.114	0.115	0.119	0.12	0.13	0.16	0.164	0.166	0.174
Mesopotamian shrub desert	0.104	0.105	0.112	0.128	0.051	0.05	0.052	0.053	0.087	0.087	0.091	0.102	0.109	0.111	0.121	0.142	0.123	0.124	0.132	0.149
Sulaiman Range alpine meadows	0.109	0.11	0.114	0.128	0.044	0.044	0.046	0.052	0.098	0.099	0.101	0.11	0.108	0.108	0.117	0.139	0.136	0.137	0.142	0.158
Western Himalayan subalpine conifer forests	0.117	0.118	0.12	0.128	0.078	0.077	0.079	0.083	0.105	0.106	0.107	0.112	0.125	0.127	0.132	0.149	0.148	0.151	0.151	0.162
Yunnan Plateau subtropical evergreen forests	0.123	0.124	0.125	0.128	0.131	0.13	0.141	0.146	0.105	0.106	0.106	0.107	0.126	0.128	0.129	0.134	0.158	0.158	0.159	0.161
Atlantic dry forests	0.084	0.09	0.086	0.127	0.042	0.048	0.045	0.071	0.079	0.084	0.079	0.115	0.093	0.104	0.1	0.148	0.107	0.112	0.106	0.159
Central Asian southern desert	0.105	0.107	0.11	0.127	0.055	0.053	0.06	0.092	0.088	0.089	0.09	0.099	0.107	0.109	0.114	0.136	0.125	0.127	0.13	0.152
East African montane forests	0.107	0.112	0.115	0.127	0.057	0.059	0.061	0.069	0.096	0.1	0.103	0.113	0.106	0.11	0.116	0.13	0.147	0.156	0.158	0.177
Guinean montane forests	0.096	0.108	0.107	0.127	0.061	0.073	0.076	0.101	0.083	0.093	0.091	0.104	0.098	0.109	0.111	0.134	0.136	0.155	0.152	0.185
Kuh Rud and Eastern Iran montane woodlands	0.104	0.104	0.11	0.127	0.043	0.042	0.045	0.054	0.096	0.097	0.1	0.111	0.1	0.101	0.109	0.129	0.122	0.123	0.128	0.148
Namib desert	0.097	0.101	0.103	0.127	0.044	0.048	0.046	0.064	0.094	0.097	0.099	0.116	0.086	0.092	0.093	0.127	0.127	0.132	0.135	0.163
Registan-North Pakistan sandy desert	0.104	0.105	0.111	0.127	0.047	0.046	0.05	0.061	0.1	0.101	0.104	0.115	0.099	0.1	0.109	0.131	0.124	0.125	0.13	0.149
South Saharan steppe and woodlands	0.094	0.095	0.106	0.127	0.071	0.071	0.079	0.089	0.096	0.097	0.104	0.117	0.07	0.071	0.086	0.118	0.117	0.118	0.134	0.161
Terai-Duar savanna and grasslands	0.116	0.118	0.12	0.127	0.098	0.099	0.104	0.111	0.105	0.107	0.108	0.113	0.114	0.117	0.119	0.129	0.157	0.16	0.163	0.172
Uruguayan savanna	0.101	0.105	0.099	0.127	0.058	0.06	0.057	0.073	0.094	0.098	0.092	0.118	0.115	0.118	0.112	0.146	0.138	0.142	0.134	0.173
West Sudanian savanna	0.099	0.107	0.11	0.127	0.042	0.045	0.048	0.055	0.087	0.093	0.094	0.106	0.105	0.114	0.122	0.145	0.134	0.147	0.15	0.174
Angolan Mopane woodlands	0.1	0.104	0.107	0.126	0.041	0.044	0.045	0.056	0.093	0.096	0.099	0.113	0.1	0.105	0.108	0.138	0.138	0.144	0.147	0.17
Badghyz and Karabil semi-desert	0.106	0.108	0.11	0.126	0.044	0.045	0.048	0.07	0.092	0.093	0.093	0.102	0.102	0.103	0.109	0.131	0.127	0.129	0.132	0.15
Cauca Valley dry forests	0.103	0.103	0.099	0.126	0.114	0.118	0.114	0.141	0.092	0.091	0.088	0.11	0.111	0.113	0.108	0.139	0.127	0.128	0.121	0.158
Central American montane forests	0.105	0.099	0.102	0.126	0.088	0.077	0.093	0.11	0.089	0.086	0.084	0.104	0.124	0.114	0.122	0.151	0.132	0.128	0.126	0.158
Eastern Zimbabwe montane forest-grassland mosaic	0.105	0.11	0.114	0.126	0.046	0.049	0.053	0.059	0.092	0.096	0.098	0.107	0.121	0.126	0.133	0.152	0.148	0.155	0.159	0.176
Flint Hills tall grasslands	0.099	0.105	0.103	0.126	0.052	0.056	0.056	0.069	0.08	0.084	0.082	0.097	0.12	0.128	0.128	0.162	0.113	0.119	0.117	0.14
Gissaro-Alai open woodlands	0.109	0.111	0.112	0.126	0.234 (1)	0.252 (1)	0.264 (1)	0.321 (1)	0.087	0.088	0.088	0.094	0.118	0.121	0.123	0.146	0.127	0.13	0.13	0.147
Hengduan Mountains subalpine conifer forests	0.122	0.123	0.122	0.126	0.121	0.119	0.124	0.135	0.108	0.109	0.107	0.109	0.117	0.119	0.12	0.126	0.154	0.155	0.153	0.158
Middle Atlantic coastal forests	0.096	0.102	0.1	0.126	0.065	0.07	0.068	0.091	0.096	0.101	0.099	0.119	0.111	0.12	0.116	0.154	0.11	0.117	0.112	0.138
Namibian savanna woodlands	0.098	0.102	0.105	0.126	0.042	0.046	0.045	0.055	0.092	0.095	0.097	0.112	0.095	0.102	0.104	0.138	0.13	0.136	0.139	0.163
Saharan halophytics	0.093	0.094	0.104	0.126	0.049	0.048	0.053	0.062	0.092	0.093	0.098	0.113	0.084	0.085	0.099	0.13	0.11	0.111	0.122	0.148
Sahelian Acacia savanna	0.102	0.105	0.113	0.126	0.044	0.044	0.048	0.052	0.096	0.099	0.103	0.111	0.098	0.101	0.113	0.135	0.135	0.138	0.15	0.168
Sechura desert	0.106	0.107	0.105	0.126	0.151	0.154	0.155	0.176	0.097	0.098	0.095	0.109	0.111	0.11	0.116	0.15	0.119	0.119	0.115	0.141
Sierra Nevada forests	0.107	0.11	0.11	0.126	0.096	0.098	0.101	0.126	0.088	0.091	0.09	0.101	0.136	0.14	0.142	0.166	0.118	0.122	0.122	0.139
Tigris-Euphrates alluvial salt marsh	0.106	0.107	0.112	0.126	0.042	0.042	0.043	0.044	0.092	0.093	0.096	0.105	0.109	0.111	0.117	0.136	0.126	0.127	0.132	0.147
West Saharan montane xeric woodlands	0.084	0.086	0.099	0.126	0.069	0.068	0.075	0.086	0.091	0.092	0.101	0.121	0.062	0.065	0.081	0.115	0.102	0.104	0.12	0.154
Alai-Western Tian Shan steppe	0.106	0.108	0.109	0.125	NA	NA	NA	NA	0.087	0.088	0.089	0.096	0.113	0.116	0.119	0.142	0.126	0.129	0.13	0.149
Atlantic coastal desert	0.091	0.092	0.102	0.125	0.061	0.06	0.066	0.076	0.095	0.096	0.103	0.119	0.074	0.074	0.088	0.117	0.108	0.109	0.122	0.152
Central Asian riparian woodlands	0.104	0.106	0.107	0.125	NA	NA	NA	NA	0.088	0.089	0.09	0.099	0.109	0.111	0.115	0.138	0.117	0.119	0.121	0.143
East African montane moorlands	0.107	0.112	0.114	0.125	0.055	0.058	0.059	0.067	0.097	0.101	0.103	0.112	0.1	0.104	0.107	0.118	0.147	0.156	0.158	0.175
Ecuadorian dry forests	0.101	0.102	0.1	0.125	0.096	0.096	0.102	0.121	0.086	0.086	0.084	0.105	0.122	0.125	0.124	0.153	0.135	0.135	0.131	0.165
Ethiopian montane moorlands	0.109	0.112	0.116	0.125	0.082	0.084	0.088	0.099	0.097	0.099	0.103	0.109	0.092	0.094	0.1	0.108	0.157	0.163	0.168	0.183
Guinean mangroves	0.096	0.107	0.106	0.125	0.051	0.06	0.059	0.079	0.085	0.094	0.093	0.105	0.1	0.11	0.113	0.137	0.134	0.152	0.148	0.179
Mediterranean High Atlas juniper steppe	0.104	0.103	0.11	0.125	0.052	0.049	0.057	0.062	0.084	0.084	0.088	0.098	0.117	0.114	0.127	0.145	0.135	0.134	0.143	0.166
Mediterranean conifer and mixed forests	0.104	0.103	0.11	0.125	0.054	0.052	0.061	0.064	0.087	0.088	0.091	0.101	0.11	0.108	0.119	0.139	0.137	0.136	0.145	0.167
Meghalaya subtropical forests	0.115	0.117	0.121	0.125	0.11	0.108	0.125	0.129	0.102	0.104	0.105	0.108	0.118	0.119	0.125	0.133	0.158	0.162	0.164	0.168
North Saharan steppe and woodlands	0.095	0.096	0.105	0.125	0.044	0.043	0.047	0.052	0.087	0.088	0.093	0.105	0.091	0.092	0.106	0.133	0.119	0.12	0.131	0.156
South Malawi montane forest-grassland mosaic	0.105	0.11	0.114	0.125	0.062	0.066	0.071	0.079	0.094	0.098	0.101	0.109	0.122	0.128	0.135	0.151	0.145	0.153	0.157	0.173
Southern Rift montane forest-grassland mosaic	0.103	0.108	0.111	0.125	0.057	0.062	0.063	0.079	0.094	0.098	0.101	0.111	0.103	0.109	0.113	0.132	0.146	0.154	0.158	0.178
Tibetan Plateau alpine shrublands and meadows	0.119	0.121	0.117	0.125	0.088	0.086	0.084	0.091	0.11	0.11	0.107	0.112	0.137	0.139	0.138	0.154	0.132	0.135	0.129	0.141
Tuamotu tropical moist forests	0.108	0.119	0.123	0.125	NA	NA	NA	NA	0.156 (2)	0.173 (1)	0.178 (1)	0.177 (1)	0.034	0.035	0.038	0.045	NA	NA	NA	NA
Zambezian Baikiaea woodlands	0.101	0.105	0.109	0.125	0.042	0.044	0.048	0.055	0.091	0.094	0.097	0.109	0.106	0.11	0.118	0.143	0.14	0.147	0.151	0.173
Central American Atlantic moist forests	0.103	0.098	0.1	0.124	0.083	0.072	0.087	0.105	0.088	0.085	0.083	0.103	0.124	0.115	0.123	0.151	0.129	0.126	0.122	0.154
Central Zambezian Miombo woodlands	0.098	0.105	0.108	0.124	0.049	0.054	0.06	0.074	0.094	0.1	0.101	0.114	0.095	0.103	0.108	0.129	0.132	0.144	0.145	0.169
Colorado Rockies forests	0.104	0.107	0.108	0.124	0.068	0.072	0.076	0.087	0.08	0.083	0.083	0.092	0.128	0.133	0.136	0.161	0.119	0.122	0.124	0.141
Eastern Himalayan broadleaf forests	0.115	0.116	0.119	0.124	0.089	0.093	0.101	0.108	0.102	0.104	0.105	0.107	0.126	0.126	0.135	0.144	0.149	0.15	0.152	0.157
Helanshan montane conifer forests	0.113	0.117	0.112	0.124	0.075	0.1	0.091	0.108	0.108	0.11	0.106	0.115	0.108	0.11	0.106	0.124	0.124	0.127	0.123	0.136
Hindu Kush alpine meadow	0.11	0.112	0.113	0.124	0.071	0.071	0.076	0.085	0.096	0.097	0.097	0.103	0.109	0.111	0.115	0.134	0.135	0.137	0.138	0.15
Kopet Dag woodlands and forest steppe	0.104	0.104	0.108	0.124	0.055	0.053	0.06	0.092	0.09	0.091	0.093	0.102	0.103	0.103	0.108	0.128	0.121	0.122	0.125	0.146
Maputaland coastal forest mosaic	0.106	0.11	0.113	0.124	0.063	0.067	0.066	0.074	0.09	0.093	0.095	0.103	0.129	0.134	0.137	0.156	0.147	0.153	0.157	0.173
Paropamisus xeric woodlands	0.107	0.109	0.11	0.124	0.048	0.049	0.051	0.069	0.092	0.093	0.094	0.101	0.106	0.108	0.112	0.135	0.128	0.13	0.132	0.147
Pernambuco interior forests	0.084	0.09	0.086	0.124	0.06	0.068	0.068	0.09	0.076	0.079	0.075	0.109	0.093	0.102	0.101	0.145	0.112	0.118	0.112	0.165
Sahara desert	0.089	0.09	0.1	0.124	0.046	0.046	0.05	0.057	0.088	0.089	0.095	0.11	0.076	0.078	0.093	0.124	0.11	0.111	0.125	0.154
Atlantic coastal pine barrens	0.097	0.103	0.1	0.123	0.067	0.072	0.069	0.089	0.092	0.097	0.095	0.115	0.129	0.139	0.133	0.171	0.103	0.108	0.105	0.125
Cordillera Central p��ramo	0.095	0.095	0.095	0.123	0.099	0.106	0.115	0.146	0.091	0.091	0.09	0.112	0.094	0.094	0.096	0.133	0.108	0.109	0.106	0.146
Great Basin montane forests	0.105	0.108	0.109	0.123	0.065	0.071	0.071	0.082	0.088	0.091	0.091	0.101	0.136	0.14	0.143	0.166	0.114	0.117	0.118	0.134
Humid Chaco	0.092	0.094	0.093	0.123	0.034	0.034	0.036	0.049	0.089	0.092	0.088	0.117	0.105	0.105	0.107	0.144	0.114	0.116	0.116	0.156
Northeastern coastal forests	0.097	0.103	0.1	0.123	0.075	0.081	0.078	0.101	0.087	0.091	0.089	0.106	0.128	0.139	0.133	0.171	0.105	0.111	0.108	0.131
Northwestern Himalayan alpine shrub and meadows	0.114	0.115	0.116	0.123	0.059	0.058	0.06	0.063	0.104	0.105	0.105	0.109	0.111	0.113	0.115	0.13	0.144	0.146	0.146	0.156
Qaidam Basin semi-desert	0.112	0.115	0.11	0.123	0.104	0.11	0.1	0.111	0.104	0.106	0.102	0.109	0.116	0.12	0.116	0.144	0.122	0.126	0.121	0.137
Southern Africa mangroves	0.106	0.111	0.113	0.123	0.057	0.06	0.06	0.066	0.091	0.095	0.096	0.104	0.135	0.141	0.142	0.161	0.148	0.154	0.157	0.172
Sundarbans freshwater swamp forests	0.108	0.112	0.112	0.123	0.06	0.062	0.063	0.07	0.095	0.098	0.098	0.106	0.117	0.122	0.122	0.136	0.153	0.159	0.16	0.174
Tumbes-Piura dry forests	0.103	0.103	0.101	0.123	0.088	0.087	0.092	0.112	0.093	0.094	0.091	0.11	0.117	0.115	0.119	0.148	0.133	0.133	0.129	0.16
Alashan Plateau semi-desert	0.111	0.114	0.11	0.122	0.079	0.101	0.092	0.107	0.102	0.104	0.1	0.106	0.109	0.111	0.108	0.13	0.125	0.128	0.124	0.139
Brahmaputra Valley semi-evergreen forests	0.114	0.116	0.118	0.122	0.086	0.088	0.093	0.104	0.102	0.103	0.105	0.107	0.12	0.123	0.127	0.135	0.156	0.159	0.161	0.166
Central Asian northern desert	0.103	0.105	0.106	0.122	0.053	0.053	0.053	0.055	0.087	0.089	0.089	0.097	0.106	0.109	0.111	0.133	0.117	0.12	0.122	0.144
Great Basin shrub steppe	0.102	0.105	0.106	0.122	0.071	0.076	0.078	0.093	0.087	0.09	0.09	0.101	0.13	0.134	0.136	0.16	0.11	0.114	0.115	0.132
Kaokoveld desert	0.097	0.102	0.104	0.122	0.033	0.035	0.035	0.043	0.091	0.094	0.097	0.109	0.093	0.099	0.101	0.129	0.135	0.141	0.144	0.165
Kopet Dag semi-desert	0.103	0.104	0.107	0.122	0.077	0.074	0.082	0.109	0.09	0.091	0.092	0.1	0.106	0.107	0.112	0.131	0.118	0.119	0.122	0.14
Leeward Islands moist forests	0.1	0.104	0.107	0.122	0.037	0.04	0.046	0.055	0.086	0.088	0.09	0.105	0.122	0.129	0.131	0.141	0.138	0.14	0.153	0.183
Mediterranean dry woodlands and steppe	0.096	0.096	0.104	0.122	0.029	0.029	0.031	0.034	0.082	0.082	0.085	0.096	0.096	0.095	0.107	0.131	0.126	0.129	0.138	0.163
Mindanao-Eastern Visayas rain forests	0.114	0.115	0.127	0.122	0.086	0.087	0.097	0.091	0.105	0.106	0.115	0.109	0.118	0.119	0.134	0.13	0.147	0.15	0.163	0.158
Pat��a Valley dry forests	0.102	0.102	0.099	0.122	0.068	0.068	0.071	0.084	0.098	0.097	0.096	0.114	0.088	0.088	0.085	0.112	0.125	0.125	0.12	0.156
Zambezian halophytics	0.101	0.104	0.108	0.122	0.037	0.038	0.04	0.046	0.09	0.093	0.096	0.106	0.113	0.116	0.121	0.144	0.142	0.146	0.151	0.171
Caribbean shrublands	0.099	0.101	0.106	0.121	0.039	0.042	0.047	0.053	0.084	0.086	0.088	0.104	0.11	0.114	0.119	0.131	0.126	0.128	0.132	0.165
East Sudanian savanna	0.099	0.107	0.107	0.121	0.054	0.057	0.06	0.069	0.092	0.098	0.098	0.109	0.093	0.1	0.103	0.12	0.133	0.146	0.145	0.166
Guayaquil flooded grasslands	0.098	0.099	0.096	0.121	0.099	0.1	0.103	0.12	0.083	0.084	0.081	0.103	0.109	0.11	0.109	0.134	0.133	0.134	0.129	0.163
Hawaii tropical moist forests	0.084	0.097	0.096	0.121	NA	NA	NA	NA	0.085	0.097	0.097	0.123	NA	NA	NA	NA	0.079	0.082	0.08	0.088
Masai xeric grasslands and shrublands	0.105	0.107	0.112	0.121	0.039	0.039	0.043	0.05	0.097	0.099	0.103	0.111	0.091	0.091	0.1	0.108	0.143	0.147	0.154	0.166
Mediterranean acacia-argania dry woodlands and succulent thickets	0.098	0.097	0.105	0.121	0.03	0.03	0.032	0.036	0.086	0.087	0.09	0.101	0.099	0.096	0.11	0.132	0.124	0.122	0.134	0.155
North Island temperate forests	0.078	0.084	0.089	0.121	0.069	0.076	0.09	0.14	0.062	0.065	0.069	0.088	0.118	0.132	0.138	0.201	0.099	0.106	0.116	0.17
Pernambuco coastal forests	0.083	0.088	0.084	0.121	0.057	0.068	0.069	0.087	0.075	0.078	0.074	0.108	0.091	0.099	0.097	0.14	0.11	0.115	0.11	0.16
Qilian Mountains subalpine meadows	0.112	0.115	0.11	0.121	0.056	0.059	0.054	0.059	0.106	0.108	0.104	0.111	0.102	0.105	0.1	0.115	0.125	0.129	0.123	0.139
Serengeti volcanic grasslands	0.105	0.108	0.111	0.121	0.035	0.036	0.037	0.044	0.097	0.1	0.103	0.111	0.098	0.101	0.105	0.117	0.145	0.152	0.155	0.169
Victoria Basin forest-savanna mosaic	0.099	0.108	0.107	0.121	0.053	0.059	0.058	0.07	0.091	0.099	0.098	0.109	0.092	0.101	0.1	0.115	0.135	0.15	0.146	0.169
Albertine Rift montane forests	0.092	0.105	0.102	0.12	0.056	0.073	0.072	0.091	0.087	0.096	0.094	0.107	0.083	0.095	0.092	0.111	0.127	0.148	0.141	0.171
Angolan Miombo woodlands	0.095	0.103	0.104	0.12	0.061	0.068	0.071	0.08	0.086	0.092	0.093	0.106	0.097	0.107	0.109	0.134	0.13	0.143	0.142	0.164
Chiapas Depression dry forests	0.104	0.1	0.098	0.12	0.071	0.067	0.068	0.085	0.094	0.091	0.089	0.108	0.104	0.099	0.096	0.122	0.137	0.133	0.129	0.158
Magdalena Valley dry forests	0.096	0.096	0.092	0.12	0.085	0.087	0.084	0.104	0.09	0.09	0.086	0.108	0.085	0.087	0.081	0.113	0.125	0.125	0.119	0.16
Mizoram-Manipur-Kachin rain forests	0.112	0.115	0.116	0.12	0.09	0.091	0.099	0.106	0.1	0.102	0.103	0.105	0.113	0.119	0.119	0.13	0.151	0.154	0.155	0.157
Motagua Valley thornscrub	0.103	0.099	0.098	0.12	0.104	0.093	0.109	0.128	0.089	0.086	0.084	0.103	0.107	0.101	0.102	0.125	0.134	0.13	0.127	0.156
Northland temperate kauri forests	0.074	0.08	0.09	0.12	0.07	0.081	0.099	0.148	0.061	0.063	0.068	0.085	0.102	0.117	0.138	0.196	0.099	0.106	0.116	0.17
Southeastern Indochina dry evergreen forests	0.113	0.114	0.121	0.12	0.078	0.079	0.088	0.089	0.099	0.101	0.104	0.103	0.128	0.128	0.14	0.141	0.145	0.145	0.153	0.149
Southern Andean steppe	0.099	0.104	0.105	0.12	0.059	0.072	0.071	0.087	0.089	0.089	0.089	0.095	0.113	0.124	0.128	0.158	0.109	0.111	0.113	0.126
Sundarbans mangroves	0.107	0.111	0.111	0.12	0.053	0.056	0.055	0.064	0.092	0.095	0.096	0.102	0.114	0.12	0.12	0.132	0.16	0.166	0.167	0.179
Taklimakan desert	0.105	0.107	0.105	0.12	0.104	0.11	0.1	0.111	0.086	0.088	0.086	0.093	0.109	0.112	0.112	0.14	0.12	0.123	0.12	0.136
Western Himalayan alpine shrub and Meadows	0.113	0.114	0.114	0.12	0.092	0.093	0.096	0.101	0.103	0.104	0.104	0.106	0.107	0.111	0.113	0.126	0.143	0.146	0.145	0.154
Aldabra Island xeric scrub	0.088	0.095	0.102	0.119	NA	NA	NA	NA	0.081	0.087	0.092	0.107	0.068	0.082	0.094	0.11	0.122	0.131	0.14	0.167
Central Tibetan Plateau alpine steppe	0.112	0.113	0.11	0.119	0.073	0.068	0.069	0.068	0.105	0.106	0.103	0.108	0.111	0.114	0.112	0.134	0.123	0.126	0.122	0.134
Choc��-Dari��n moist forests	0.094	0.094	0.094	0.119	0.064	0.064	0.072	0.089	0.088	0.088	0.086	0.109	0.105	0.106	0.109	0.137	0.124	0.124	0.12	0.155
Granitic Seychelles forests	0.076	0.085	0.09	0.119	0.052	0.055	0.061	0.077	0.079	0.088	0.09	0.11	0.08	0.091	0.099	0.136	0.121	0.136	0.141	0.216
Sierra Madre de Chiapas moist forests	0.103	0.1	0.098	0.119	0.056	0.053	0.057	0.069	0.096	0.093	0.091	0.108	0.104	0.101	0.099	0.122	0.132	0.129	0.125	0.154
South American Pacific mangroves	0.094	0.093	0.092	0.119	0.069	0.068	0.073	0.091	0.08	0.08	0.078	0.101	0.109	0.109	0.11	0.139	0.129	0.129	0.125	0.161
Southern Great Lakes forests	0.094	0.1	0.097	0.119	0.076	0.083	0.079	0.104	0.078	0.082	0.08	0.094	0.118	0.128	0.123	0.157	0.106	0.112	0.108	0.13
Tian Shan foothill arid steppe	0.104	0.106	0.106	0.119	0.085	0.093	0.087	0.103	0.084	0.086	0.085	0.091	0.117	0.12	0.121	0.142	0.118	0.121	0.12	0.138
Zambezian coastal flooded savanna	0.101	0.105	0.109	0.119	0.037	0.04	0.043	0.048	0.09	0.093	0.096	0.103	0.114	0.118	0.125	0.142	0.148	0.155	0.159	0.176
Allegheny Highlands forests	0.094	0.1	0.096	0.118	0.073	0.079	0.075	0.098	0.078	0.082	0.08	0.094	0.126	0.136	0.13	0.165	0.108	0.114	0.111	0.133
Angolan montane forest-grassland mosaic	0.096	0.102	0.104	0.118	0.042	0.046	0.048	0.054	0.088	0.093	0.094	0.106	0.103	0.112	0.113	0.138	0.135	0.143	0.145	0.162
Central American dry forests	0.097	0.094	0.092	0.118	0.054	0.051	0.055	0.068	0.087	0.085	0.082	0.105	0.113	0.107	0.108	0.138	0.128	0.126	0.12	0.156
Central Indochina dry forests	0.113	0.114	0.119	0.118	0.079	0.078	0.086	0.085	0.1	0.101	0.104	0.103	0.126	0.125	0.134	0.135	0.147	0.148	0.155	0.151
Chiapas montane forests	0.101	0.097	0.096	0.118	0.087	0.079	0.083	0.105	0.089	0.086	0.085	0.103	0.104	0.098	0.097	0.122	0.132	0.128	0.124	0.155
East African halophytics	0.103	0.106	0.109	0.118	0.031	0.032	0.033	0.039	0.093	0.096	0.099	0.106	0.098	0.101	0.105	0.116	0.144	0.15	0.154	0.166
Eastern Anatolian deciduous forests	0.105	0.105	0.109	0.118	0.069	0.068	0.072	0.081	0.087	0.088	0.089	0.095	0.122	0.122	0.132	0.143	0.125	0.124	0.129	0.139
Inner Niger Delta flooded savanna	0.093	0.096	0.103	0.118	0.04	0.041	0.044	0.051	0.09	0.092	0.098	0.108	0.085	0.088	0.099	0.126	0.121	0.125	0.136	0.155
Northwestern Hawaii scrub	0.111	0.111	0.113	0.118	NA	NA	NA	NA	0.127 (5)	0.127	0.128	0.124	0.031	0.033	0.038	0.089	NA	NA	NA	NA
Southern Annamites montane rain forests	0.111	0.113	0.119	0.118	0.081	0.086	0.096	0.101	0.098	0.1	0.103	0.102	0.122	0.125	0.133	0.135	0.144	0.144	0.152	0.148
Southern Cone Mesopotamian savanna	0.092	0.094	0.09	0.118	0.03	0.03	0.03	0.04	0.089	0.091	0.087	0.112	0.102	0.103	0.101	0.132	0.128	0.131	0.126	0.167
Tibesti-Jebel Uweinat montane xeric woodlands	0.069	0.069	0.082	0.118	NA	NA	NA	NA	0.081	0.081	0.09	0.116	0.047	0.047	0.061	0.101	0.094	0.096	0.111	0.158
Venezuelan Andes montane forests	0.095	0.094	0.092	0.118	0.084	0.082	0.089	0.101	0.087	0.086	0.084	0.106	0.098	0.098	0.099	0.127	0.122	0.122	0.116	0.156
Afghan Mountains semi-desert	0.105	0.106	0.107	0.117	0.045	0.046	0.046	0.054	0.09	0.092	0.091	0.096	0.095	0.097	0.101	0.116	0.131	0.133	0.135	0.148
Central Anatolian steppe and woodlands	0.105	0.104	0.109	0.117	0.059	0.058	0.064	0.069	0.085	0.086	0.087	0.093	0.123	0.12	0.133	0.145	0.139	0.137	0.145	0.155
Central tall grasslands	0.093	0.098	0.096	0.117	0.052	0.055	0.054	0.065	0.073	0.077	0.075	0.09	0.117	0.125	0.123	0.155	0.105	0.11	0.108	0.129
Chimalapas montane forests	0.1	0.097	0.094	0.117	0.062	0.055	0.058	0.074	0.09	0.087	0.084	0.104	0.106	0.1	0.097	0.125	0.131	0.128	0.123	0.151
Cordillera Oriental montane forests	0.087	0.087	0.084	0.117	0.081	0.082	0.084	0.105	0.078	0.078	0.075	0.106	0.091	0.093	0.088	0.126	0.119	0.119	0.113	0.16
Guajira-Barranquilla xeric scrub	0.092	0.093	0.088	0.117	0.061	0.064	0.061	0.079	0.082	0.083	0.079	0.104	0.098	0.101	0.095	0.127	0.121	0.123	0.115	0.158
Ile Europa and Bassas da India xeric scrub	0.103	0.108	0.111	0.117	NA	NA	NA	NA	0.078	0.081	0.087	0.088	0.123	0.13	0.132	0.141	NA	NA	NA	NA
Irrawaddy moist deciduous forests	0.108	0.114	0.113	0.117	0.069	0.072	0.074	0.075	0.097	0.1	0.101	0.101	0.117	0.133	0.127	0.145	0.143	0.147	0.148	0.148
Karakoram-West Tibetan Plateau alpine steppe	0.108	0.109	0.109	0.117	0.05	0.048	0.05	0.052	0.098	0.098	0.098	0.102	0.11	0.112	0.114	0.129	0.13	0.131	0.13	0.139
Marquesas tropical moist forests	0.083	0.099	0.114	0.117	NA	NA	NA	NA	0.106	0.128	0.148 (5)	0.15 (7)	0.034	0.034	0.038	0.045	NA	NA	NA	NA
Nebraska Sand Hills mixed grasslands	0.095	0.099	0.099	0.117	0.046	0.047	0.048	0.055	0.075	0.079	0.078	0.09	0.118	0.124	0.125	0.153	0.106	0.11	0.11	0.128
Nigerian lowland forests	0.093	0.104	0.102	0.117	0.042	0.047	0.047	0.058	0.081	0.091	0.088	0.1	0.1	0.112	0.112	0.131	0.137	0.154	0.152	0.176
Northern Annamites rain forests	0.111	0.112	0.117	0.117	0.073	0.073	0.079	0.079	0.098	0.099	0.102	0.1	0.122	0.123	0.134	0.14	0.143	0.144	0.151	0.148
Pamir alpine desert and tundra	0.105	0.106	0.106	0.117	0.169 (6)	0.178 (6)	0.181 (7)	0.225 (6)	0.089	0.091	0.09	0.095	0.107	0.109	0.11	0.128	0.12	0.122	0.121	0.134
Peninsular Malaysian rain forests	0.114	0.115	0.125	0.117	0.085	0.083	0.095	0.093	0.089	0.089	0.094	0.084	0.136	0.138	0.154	0.152	0.146	0.147	0.157	0.144
Peruvian Yungas	0.078	0.081	0.083	0.117	0.073	0.084	0.097	0.122	0.072	0.072	0.072	0.104	0.095	0.1	0.103	0.145	0.089	0.091	0.089	0.135
Taiwan subtropical evergreen forests	0.103	0.109	0.104	0.117	0.047	0.051	0.047	0.059	0.096	0.101	0.097	0.107	0.104	0.111	0.106	0.121	0.144	0.151	0.144	0.161
Tarim Basin deciduous forests and steppe	0.098	0.1	0.099	0.117	NA	NA	NA	NA	0.082	0.083	0.082	0.093	0.099	0.1	0.099	0.13	0.114	0.117	0.115	0.135
Caatinga Enclaves moist forests	0.079	0.083	0.08	0.116	0.031	0.034	0.034	0.051	0.075	0.078	0.075	0.106	0.082	0.088	0.087	0.13	0.102	0.107	0.102	0.15
Cameroonian Highlands forests	0.087	0.1	0.097	0.116	0.054	0.069	0.067	0.093	0.08	0.091	0.088	0.101	0.087	0.1	0.097	0.119	0.128	0.149	0.144	0.174
Caspian lowland desert	0.098	0.099	0.101	0.116	0.056	0.055	0.058	0.067	0.084	0.085	0.086	0.093	0.099	0.1	0.104	0.124	0.113	0.115	0.117	0.136
Central Andean wet puna	0.086	0.087	0.086	0.116	0.13	0.14	0.142	0.177	0.08	0.08	0.079	0.104	0.084	0.088	0.087	0.125	0.097	0.097	0.096	0.134
East Saharan montane xeric woodlands	0.092	0.093	0.101	0.116	0.061	0.061	0.067	0.078	0.091	0.093	0.099	0.109	0.059	0.06	0.071	0.1	0.122	0.123	0.134	0.158
Elburz Range forest steppe	0.1	0.1	0.104	0.116	0.055	0.054	0.059	0.069	0.088	0.088	0.09	0.098	0.101	0.101	0.107	0.124	0.119	0.119	0.123	0.138
Magdalena-Urab�� moist forests	0.092	0.092	0.088	0.116	0.067	0.07	0.066	0.087	0.08	0.081	0.077	0.102	0.101	0.102	0.096	0.127	0.124	0.124	0.117	0.157
Mara����n dry forests	0.085	0.086	0.085	0.116	0.063	0.071	0.087	0.115	0.082	0.082	0.081	0.106	0.087	0.089	0.091	0.133	0.1	0.101	0.098	0.14
Northern Anatolian conifer and deciduous forests	0.103	0.103	0.107	0.116	0.047	0.045	0.049	0.054	0.084	0.085	0.086	0.092	0.119	0.117	0.129	0.142	0.132	0.131	0.136	0.147
Wasatch and Uinta montane forests	0.098	0.101	0.102	0.116	0.063	0.065	0.067	0.075	0.081	0.084	0.083	0.094	0.128	0.131	0.133	0.155	0.11	0.113	0.114	0.13
Andaman Islands rain forests	0.095	0.099	0.11	0.115	0.086	0.096	0.1	0.108	0.09	0.093	0.102	0.107	0.093	0.098	0.111	0.116	0.135	0.143	0.159	0.168
Catatumbo moist forests	0.092	0.092	0.089	0.115	0.051	0.051	0.055	0.065	0.085	0.085	0.081	0.104	0.089	0.09	0.086	0.115	0.124	0.124	0.118	0.158
Central Andean puna	0.089	0.091	0.091	0.115	0.063	0.07	0.073	0.099	0.089	0.089	0.088	0.106	0.085	0.091	0.094	0.13	0.101	0.102	0.102	0.132
High Monte	0.093	0.097	0.097	0.115	0.051	0.06	0.058	0.074	0.088	0.089	0.089	0.1	0.096	0.106	0.107	0.136	0.108	0.112	0.112	0.133
Isthmian-Pacific moist forests	0.095	0.095	0.09	0.115	0.062	0.063	0.06	0.076	0.084	0.083	0.08	0.101	0.121	0.123	0.114	0.145	0.123	0.122	0.116	0.15
North Tibetan Plateau-Kunlun Mountains alpine desert	0.104	0.106	0.103	0.115	0.068	0.059	0.065	0.061	0.094	0.096	0.094	0.101	0.096	0.098	0.094	0.115	0.117	0.12	0.117	0.131
Northern California coastal forests	0.098	0.102	0.1	0.115	0.081	0.086	0.084	0.105	0.085	0.088	0.087	0.098	0.12	0.126	0.124	0.141	0.117	0.122	0.12	0.138
Northern Vietnam lowland rain forests	0.11	0.111	0.115	0.115	0.072	0.071	0.078	0.078	0.098	0.099	0.102	0.1	0.123	0.124	0.129	0.133	0.143	0.144	0.149	0.146
Nujiang Langcang Gorge alpine conifer and mixed forests	0.112	0.113	0.113	0.115	0.092	0.091	0.095	0.099	0.1	0.101	0.101	0.102	0.106	0.109	0.111	0.114	0.144	0.145	0.145	0.149
Sin�� Valley dry forests	0.091	0.092	0.087	0.115	0.062	0.065	0.061	0.078	0.083	0.084	0.08	0.104	0.097	0.098	0.092	0.123	0.119	0.121	0.113	0.155
South Taiwan monsoon rain forests	0.101	0.107	0.102	0.115	0.04	0.044	0.04	0.053	0.095	0.1	0.096	0.107	0.103	0.109	0.104	0.119	0.145	0.151	0.145	0.161
Southern Vietnam lowland dry forests	0.109	0.111	0.117	0.115	0.071	0.073	0.079	0.081	0.097	0.099	0.102	0.1	0.124	0.127	0.137	0.139	0.14	0.141	0.148	0.143
Talamancan montane forests	0.095	0.095	0.09	0.115	0.07	0.072	0.069	0.089	0.084	0.083	0.079	0.101	0.118	0.118	0.111	0.142	0.125	0.124	0.118	0.151
Tian Shan montane steppe and meadows	0.101	0.103	0.102	0.115	0.085	0.093	0.087	0.103	0.083	0.084	0.083	0.089	0.112	0.114	0.115	0.14	0.113	0.115	0.114	0.13
Veracruz dry forests	0.098	0.096	0.092	0.115	0.045	0.044	0.042	0.054	0.084	0.082	0.079	0.1	0.105	0.103	0.099	0.125	0.131	0.129	0.124	0.151
Angolan scarp savanna and woodlands	0.092	0.1	0.099	0.114	0.05	0.055	0.056	0.064	0.083	0.09	0.089	0.101	0.094	0.105	0.103	0.125	0.133	0.145	0.144	0.163
Caspian Hyrcanian mixed forests	0.099	0.099	0.102	0.114	0.077	0.075	0.083	0.094	0.086	0.086	0.087	0.095	0.1	0.1	0.106	0.123	0.119	0.119	0.122	0.135
Central African mangroves	0.086	0.1	0.094	0.114	0.034	0.043	0.037	0.054	0.079	0.09	0.086	0.1	0.09	0.104	0.099	0.122	0.125	0.148	0.139	0.172
Cordillera La Costa montane forests	0.087	0.086	0.085	0.114	0.086	0.082	0.095	0.107	0.078	0.078	0.076	0.102	0.09	0.088	0.092	0.124	0.111	0.112	0.106	0.148
Cordillera de Merida p��ramo	0.093	0.092	0.09	0.114	0.098	0.094	0.103	0.107	0.086	0.086	0.083	0.104	0.07	0.069	0.068	0.092	0.12	0.119	0.114	0.152
Costa Rican seasonal moist forests	0.095	0.094	0.09	0.114	0.059	0.06	0.058	0.073	0.086	0.085	0.082	0.103	0.11	0.109	0.104	0.13	0.125	0.124	0.118	0.152
Eastern Himalayan subalpine conifer forests	0.109	0.11	0.112	0.114	0.077	0.08	0.085	0.089	0.1	0.1	0.102	0.102	0.103	0.105	0.108	0.113	0.147	0.148	0.15	0.154
Lake Chad flooded savanna	0.094	0.097	0.103	0.114	0.038	0.039	0.042	0.048	0.09	0.092	0.097	0.105	0.091	0.094	0.103	0.122	0.126	0.129	0.137	0.151
Myanmar coastal rain forests	0.106	0.111	0.112	0.114	0.068	0.074	0.076	0.082	0.095	0.098	0.099	0.097	0.115	0.127	0.125	0.137	0.143	0.147	0.15	0.148
Paran�� flooded savanna	0.088	0.089	0.088	0.114	0.025	0.024	0.026	0.034	0.084	0.086	0.084	0.106	0.097	0.098	0.098	0.128	0.118	0.119	0.119	0.156
Tian Shan montane conifer forests	0.101	0.104	0.102	0.114	0.02	0.021	0.021	0.023	0.084	0.086	0.085	0.09	0.109	0.111	0.112	0.134	0.116	0.119	0.117	0.13
Central Andean dry puna	0.091	0.092	0.093	0.113	0.073	0.083	0.089	0.108	0.094	0.094	0.092	0.105	0.071	0.073	0.081	0.114	0.105	0.106	0.105	0.131
Cross-Sanaga-Bioko coastal forests	0.081	0.097	0.091	0.113	0.046	0.06	0.056	0.082	0.076	0.088	0.083	0.098	0.087	0.103	0.097	0.122	0.117	0.143	0.13	0.168
Eastern Himalayan alpine shrub and meadows	0.108	0.109	0.11	0.113	0.067	0.072	0.074	0.082	0.1	0.1	0.101	0.102	0.104	0.104	0.108	0.112	0.142	0.144	0.145	0.148
Irrawaddy dry forests	0.105	0.11	0.109	0.113	0.069	0.072	0.073	0.072	0.095	0.098	0.098	0.099	0.108	0.121	0.115	0.128	0.142	0.147	0.147	0.148
Itigi-Sumbu thicket	0.096	0.1	0.103	0.113	0.034	0.035	0.038	0.044	0.089	0.093	0.096	0.103	0.091	0.096	0.099	0.113	0.136	0.144	0.146	0.16
Kayah-Karen montane rain forests	0.108	0.111	0.113	0.113	0.077	0.078	0.082	0.082	0.097	0.1	0.101	0.101	0.109	0.115	0.115	0.119	0.146	0.148	0.152	0.148
La Costa xeric shrublands	0.085	0.085	0.083	0.113	0.065	0.063	0.071	0.084	0.078	0.078	0.076	0.102	0.087	0.087	0.088	0.123	0.109	0.11	0.103	0.146
Luang Prabang montane rain forests	0.11	0.111	0.115	0.113	0.076	0.076	0.081	0.079	0.098	0.099	0.101	0.1	0.118	0.119	0.125	0.124	0.144	0.145	0.15	0.146
Nile Delta flooded savanna	0.085	0.086	0.094	0.113	0.024	0.024	0.026	0.028	0.083	0.085	0.088	0.1	0.069	0.07	0.08	0.106	0.113	0.114	0.124	0.148
Northern Congolian forest-savanna mosaic	0.087	0.099	0.095	0.113	0.038	0.048	0.045	0.065	0.085	0.094	0.092	0.104	0.085	0.096	0.094	0.114	0.118	0.138	0.13	0.159
Pantanal	0.074	0.075	0.074	0.113	0.031	0.032	0.033	0.053	0.069	0.071	0.069	0.105	0.082	0.083	0.084	0.128	0.096	0.098	0.096	0.148
Paraguana xeric scrub	0.089	0.089	0.086	0.113	0.039	0.039	0.04	0.05	0.083	0.083	0.081	0.102	0.079	0.08	0.079	0.108	0.12	0.12	0.114	0.154
Pilbara shrublands	0.073	0.081	0.084	0.113	0.047	0.053	0.055	0.084	0.061	0.063	0.064	0.075	0.083	0.095	0.1	0.144	0.081	0.088	0.09	0.124
Rwenzori-Virunga montane moorlands	0.09	0.102	0.098	0.113	0.051	0.06	0.057	0.072	0.086	0.095	0.092	0.103	0.076	0.088	0.083	0.099	0.121	0.142	0.133	0.16
Santa Marta montane forests	0.089	0.09	0.086	0.113	0.072	0.076	0.073	0.092	0.082	0.083	0.079	0.102	0.085	0.087	0.083	0.11	0.117	0.119	0.111	0.154
Western Congolian forest-savanna mosaic	0.085	0.098	0.093	0.113	0.054	0.063	0.06	0.077	0.077	0.088	0.084	0.097	0.083	0.098	0.093	0.117	0.12	0.142	0.132	0.165
Windward Islands moist forests	0.09	0.09	0.098	0.113	0.089	0.088	0.095	0.095	0.086	0.087	0.093	0.108	0.081	0.081	0.092	0.104	0.116	0.117	0.123	0.15
Yarlung Tsangpo arid steppe	0.113	0.11	0.112	0.113	0.067	0.06	0.064	0.06	0.105	0.103	0.103	0.104	0.113	0.107	0.116	0.115	0.13	0.13	0.13	0.132
Anatolian conifer and deciduous mixed forests	0.1	0.1	0.104	0.112	0.097	0.096	0.108	0.115	0.086	0.087	0.088	0.094	0.099	0.097	0.109	0.121	0.128	0.127	0.131	0.141
Isthmian-Atlantic moist forests	0.09	0.09	0.087	0.112	0.057	0.057	0.057	0.075	0.082	0.081	0.078	0.101	0.109	0.108	0.105	0.134	0.124	0.122	0.117	0.151
Low Monte	0.093	0.095	0.098	0.112	0.025	0.025	0.027	0.032	0.086	0.086	0.087	0.097	0.104	0.108	0.114	0.137	0.109	0.112	0.114	0.129
Maracaibo dry forests	0.088	0.088	0.085	0.112	0.043	0.044	0.048	0.058	0.081	0.081	0.078	0.102	0.082	0.083	0.08	0.108	0.119	0.12	0.113	0.154
Mesoamerican Gulf-Caribbean mangroves	0.091	0.089	0.087	0.112	0.047	0.044	0.046	0.061	0.079	0.077	0.075	0.097	0.105	0.102	0.101	0.132	0.126	0.124	0.119	0.152
Mindanao montane rain forests	0.11	0.111	0.12	0.112	0.081	0.081	0.09	0.086	0.105	0.107	0.115	0.106	0.106	0.107	0.116	0.108	0.147	0.148	0.161	0.15
Northeastern Congolian lowland forests	0.085	0.098	0.093	0.112	0.032	0.041	0.038	0.057	0.083	0.094	0.09	0.103	0.075	0.087	0.083	0.101	0.113	0.137	0.125	0.161
Red River freshwater swamp forests	0.11	0.111	0.113	0.112	0.066	0.066	0.07	0.067	0.099	0.101	0.102	0.101	0.121	0.123	0.125	0.127	0.139	0.14	0.143	0.141
Sierra de los Tuxtlas	0.093	0.09	0.087	0.112	0.048	0.042	0.047	0.062	0.081	0.079	0.076	0.097	0.099	0.095	0.092	0.121	0.13	0.127	0.122	0.152
Aegean and Western Turkey sclerophyllous and mixed forests	0.096	0.098	0.101	0.111	0.085	0.086	0.097	0.101	0.081	0.082	0.083	0.089	0.095	0.098	0.106	0.123	0.121	0.122	0.124	0.139
Carolines tropical moist forests	0.106	0.107	0.118	0.111	NA	NA	NA	NA	0.122	0.124	0.138 (7)	0.128	0.064	0.063	0.07	0.069	0.205	0.2	0.216	0.205
Chao Phraya freshwater swamp forests	0.108	0.109	0.114	0.111	0.066	0.066	0.07	0.067	0.091	0.092	0.095	0.093	0.118	0.118	0.126	0.123	0.145	0.146	0.152	0.146
Eastern Gobi desert steppe	0.1	0.103	0.099	0.111	0.046	0.047	0.044	0.049	0.082	0.084	0.082	0.089	0.103	0.106	0.101	0.116	0.115	0.118	0.114	0.13
Euxine-Colchic broadleaf forests	0.097	0.097	0.101	0.111	0.047	0.045	0.049	0.054	0.082	0.083	0.084	0.09	0.101	0.1	0.109	0.126	0.123	0.123	0.127	0.139
Hawaii tropical dry forests	0.076	0.088	0.085	0.111	NA	NA	NA	NA	0.075	0.089	0.085	0.112	NA	NA	NA	NA	0.079	0.082	0.08	0.088
Humid Pampas	0.092	0.093	0.093	0.111	0.026	0.026	0.027	0.031	0.085	0.086	0.086	0.103	0.112	0.112	0.114	0.137	0.121	0.122	0.124	0.147
Jos Plateau forest-grassland mosaic	0.094	0.099	0.103	0.111	0.029	0.031	0.032	0.037	0.084	0.089	0.091	0.098	0.106	0.112	0.119	0.134	0.134	0.139	0.145	0.156
Klamath-Siskiyou forests	0.093	0.097	0.096	0.111	0.081	0.087	0.087	0.109	0.084	0.087	0.086	0.097	0.113	0.119	0.118	0.135	0.105	0.109	0.108	0.124
Lara-Falc��n dry forests	0.086	0.086	0.084	0.111	0.064	0.064	0.071	0.081	0.077	0.077	0.074	0.097	0.087	0.088	0.089	0.117	0.113	0.114	0.108	0.149
Mandara Plateau mosaic	0.095	0.098	0.104	0.111	0.035	0.036	0.039	0.044	0.088	0.091	0.095	0.101	0.099	0.102	0.109	0.123	0.132	0.136	0.143	0.152
Northern Thailand-Laos moist deciduous forests	0.109	0.111	0.113	0.111	0.074	0.074	0.078	0.076	0.098	0.1	0.101	0.1	0.116	0.117	0.123	0.12	0.144	0.146	0.15	0.146
Peninsular Malaysian montane rain forests	0.11	0.109	0.119	0.111	0.078	0.079	0.089	0.086	0.089	0.089	0.094	0.083	0.129	0.128	0.145	0.142	0.139	0.139	0.149	0.136
Snake-Columbia shrub steppe	0.093	0.096	0.096	0.111	0.059	0.062	0.061	0.074	0.077	0.079	0.079	0.089	0.119	0.123	0.123	0.143	0.106	0.111	0.112	0.13
Southern Mesoamerican Pacific mangroves	0.093	0.092	0.087	0.111	0.043	0.043	0.04	0.05	0.083	0.082	0.078	0.1	0.102	0.1	0.095	0.121	0.125	0.123	0.117	0.15
Western Zambezian grasslands	0.092	0.096	0.1	0.111	0.04	0.041	0.045	0.052	0.084	0.087	0.09	0.098	0.09	0.094	0.101	0.12	0.135	0.141	0.146	0.161
Zambezian Cryptosepalum dry forests	0.092	0.096	0.1	0.111	0.04	0.041	0.046	0.053	0.084	0.087	0.09	0.099	0.089	0.093	0.1	0.117	0.134	0.14	0.145	0.16
Azerbaijan shrub desert and steppe	0.098	0.098	0.102	0.11	0.037	0.037	0.039	0.043	0.085	0.085	0.086	0.092	0.101	0.101	0.107	0.119	0.122	0.122	0.127	0.136
Dry Chaco	0.08	0.081	0.083	0.11	0.033	0.034	0.037	0.052	0.077	0.078	0.078	0.102	0.086	0.087	0.092	0.124	0.102	0.105	0.107	0.142
Espinal	0.089	0.09	0.09	0.11	0.028	0.027	0.03	0.036	0.084	0.086	0.085	0.103	0.1	0.101	0.104	0.127	0.118	0.12	0.122	0.148
New England-Acadian forests	0.088	0.094	0.091	0.11	0.07	0.076	0.072	0.092	0.072	0.075	0.073	0.086	0.13	0.14	0.134	0.168	0.102	0.108	0.105	0.127
Northeast India-Myanmar pine forests	0.106	0.108	0.109	0.11	0.084	0.085	0.092	0.097	0.097	0.098	0.099	0.099	0.101	0.104	0.104	0.108	0.144	0.147	0.149	0.149
Northern Khorat Plateau moist deciduous forests	0.108	0.109	0.113	0.11	0.066	0.066	0.07	0.067	0.095	0.097	0.099	0.097	0.113	0.112	0.119	0.115	0.145	0.146	0.151	0.147
Northern Triangle subtropical forests	0.106	0.108	0.109	0.11	0.068	0.07	0.072	0.073	0.098	0.1	0.1	0.101	0.101	0.104	0.104	0.107	0.142	0.144	0.145	0.146
Saharan flooded grasslands	0.098	0.1	0.105	0.11	0.029	0.029	0.032	0.035	0.091	0.093	0.097	0.101	0.089	0.091	0.097	0.103	0.137	0.142	0.148	0.155
Santa Marta p��ramo	0.087	0.088	0.083	0.11	0.063	0.067	0.065	0.079	0.08	0.081	0.077	0.1	0.078	0.08	0.075	0.1	0.114	0.115	0.107	0.148
Southern Congolian forest-savanna mosaic	0.083	0.097	0.092	0.11	0.033	0.047	0.042	0.06	0.081	0.091	0.088	0.101	0.079	0.092	0.088	0.109	0.114	0.138	0.127	0.161
Tenasserim-South Thailand semi-evergreen rain forests	0.107	0.109	0.114	0.11	0.08	0.081	0.087	0.085	0.091	0.092	0.096	0.089	0.119	0.121	0.13	0.13	0.14	0.142	0.148	0.14
Valdivian temperate forests	0.092	0.094	0.097	0.11	0.06	0.059	0.067	0.084	0.082	0.082	0.083	0.088	0.119	0.127	0.133	0.161	0.098	0.098	0.101	0.11
Cardamom Mountains rain forests	0.106	0.106	0.112	0.109	0.064	0.062	0.071	0.069	0.093	0.094	0.097	0.095	0.113	0.113	0.123	0.12	0.141	0.142	0.148	0.143
Chiquitano dry forests	0.067	0.069	0.069	0.109	0.027	0.029	0.031	0.056	0.062	0.063	0.062	0.1	0.077	0.08	0.082	0.125	0.093	0.095	0.096	0.148
Eastern Great Lakes lowland forests	0.088	0.094	0.09	0.109	0.073	0.079	0.075	0.096	0.072	0.075	0.073	0.086	0.127	0.137	0.13	0.165	0.098	0.103	0.1	0.118
Marianas tropical dry forests	0.097	0.1	0.105	0.109	NA	NA	NA	NA	0.121	0.126	0.128	0.132	0.06	0.061	0.067	0.067	0.142	0.149	0.171	0.195
Mindoro rain forests	0.102	0.103	0.111	0.109	0.048	0.048	0.054	0.055	0.095	0.097	0.103	0.102	0.089	0.09	0.097	0.096	0.154	0.153	0.169	0.163
Napo moist forests	0.066	0.067	0.068	0.109	0.045	0.047	0.057	0.093	0.062	0.063	0.062	0.1	0.061	0.062	0.064	0.109	0.099	0.1	0.099	0.151
Niger Delta swamp forests	0.082	0.097	0.091	0.109	0.034	0.04	0.037	0.048	0.075	0.087	0.081	0.095	0.084	0.098	0.094	0.112	0.122	0.145	0.136	0.168
Society Islands tropical moist forests	0.09	0.094	0.103	0.109	NA	NA	NA	NA	0.129 (4)	0.136 (5)	0.15 (4)	0.154 (6)	0.031	0.032	0.035	0.042	0.041	0.042	0.041	0.042
Wyoming Basin shrub steppe	0.092	0.095	0.095	0.109	0.062	0.067	0.071	0.08	0.074	0.077	0.076	0.086	0.112	0.117	0.117	0.136	0.107	0.11	0.111	0.128
Apure-Villavicencio dry forests	0.078	0.078	0.075	0.108	0.04	0.041	0.041	0.061	0.074	0.074	0.071	0.101	0.067	0.068	0.064	0.102	0.112	0.112	0.106	0.153
Bolivian Yungas	0.073	0.074	0.074	0.108	0.056	0.061	0.069	0.098	0.071	0.071	0.07	0.1	0.068	0.07	0.073	0.114	0.094	0.095	0.095	0.137
Central Congolian lowland forests	0.074	0.094	0.082	0.108	0.022	0.047	0.031	0.064	0.069	0.082	0.075	0.09	0.073	0.09	0.081	0.106	0.102	0.137	0.115	0.167
Chao Phraya lowland moist deciduous forests	0.106	0.107	0.111	0.108	0.072	0.073	0.077	0.075	0.092	0.094	0.097	0.093	0.113	0.115	0.121	0.122	0.145	0.146	0.152	0.145
Chin Hills-Arakan Yoma montane forests	0.102	0.106	0.105	0.108	0.05	0.054	0.053	0.057	0.094	0.097	0.097	0.098	0.1	0.109	0.105	0.115	0.14	0.144	0.145	0.146
Eastern Cascades forests	0.091	0.095	0.094	0.108	0.07	0.074	0.073	0.093	0.077	0.079	0.079	0.088	0.112	0.117	0.116	0.134	0.105	0.11	0.109	0.126
Eastern Congolian swamp forests	0.073	0.093	0.08	0.108	0.021	0.038	0.026	0.053	0.069	0.082	0.075	0.09	0.07	0.089	0.078	0.103	0.098	0.136	0.111	0.166
Iberian sclerophyllous and semi-deciduous forests	0.092	0.094	0.095	0.108	0.046	0.047	0.048	0.059	0.084	0.086	0.086	0.095	0.103	0.106	0.11	0.133	0.117	0.119	0.119	0.136
Mount Cameroon and Bioko montane forests	0.077	0.094	0.085	0.108	0.032	0.043	0.036	0.054	0.073	0.087	0.08	0.097	0.077	0.094	0.086	0.11	0.111	0.139	0.124	0.162
Northeastern Himalayan subalpine conifer forests	0.103	0.104	0.105	0.108	0.068	0.081	0.081	0.096	0.099	0.099	0.1	0.1	0.1	0.1	0.104	0.108	0.135	0.136	0.136	0.139
Northern Triangle temperate forests	0.105	0.107	0.108	0.108	0.061	0.064	0.065	0.068	0.098	0.099	0.1	0.1	0.095	0.098	0.098	0.101	0.14	0.142	0.143	0.144
Solomon Islands rain forests	0.068	0.074	0.088	0.108	0.046	0.053	0.06	0.083	0.071	0.076	0.091	0.108	0.065	0.07	0.084	0.106	0.077	0.082	0.099	0.122
Southern Andean Yungas	0.082	0.084	0.084	0.108	0.038	0.041	0.044	0.061	0.081	0.081	0.081	0.101	0.081	0.085	0.089	0.119	0.1	0.102	0.103	0.134
Amazon-Orinoco-Southern Caribbean mangroves	0.072	0.072	0.07	0.107	0.03	0.03	0.031	0.054	0.066	0.066	0.063	0.098	0.077	0.078	0.078	0.116	0.103	0.105	0.1	0.15
Atlantic Equatorial coastal forests	0.077	0.093	0.085	0.107	0.034	0.046	0.04	0.062	0.073	0.085	0.08	0.094	0.08	0.096	0.09	0.115	0.109	0.135	0.121	0.157
Bermuda subtropical conifer forests	0.094	0.096	0.094	0.107	NA	NA	NA	NA	0.068	0.07	0.068	0.081	0.267 (1)	0.272 (1)	0.273 (1)	0.286 (1)	0.074	0.077	0.075	0.082
Bolivian montane dry forests	0.076	0.077	0.077	0.107	0.044	0.046	0.054	0.077	0.074	0.074	0.074	0.101	0.067	0.069	0.071	0.11	0.097	0.098	0.097	0.136
Carnarvon xeric shrublands	0.074	0.077	0.082	0.107	0.05	0.055	0.058	0.091	0.063	0.065	0.066	0.078	0.086	0.09	0.099	0.134	0.075	0.086	0.087	0.122
Central Anatolian steppe	0.097	0.097	0.1	0.107	0.038	0.038	0.039	0.042	0.084	0.084	0.085	0.091	0.115	0.111	0.123	0.134	0.127	0.126	0.13	0.138
Chilean matorral	0.093	0.095	0.097	0.107	0.064	0.064	0.068	0.077	0.086	0.086	0.087	0.093	0.108	0.116	0.122	0.149	0.108	0.108	0.11	0.118
Crimean Submediterranean forest complex	0.095	0.095	0.098	0.107	0.041	0.04	0.043	0.047	0.08	0.081	0.081	0.087	0.103	0.102	0.112	0.126	0.117	0.117	0.122	0.134
Cross-Niger transition forests	0.082	0.095	0.09	0.107	0.032	0.038	0.035	0.045	0.074	0.086	0.081	0.094	0.086	0.1	0.096	0.115	0.12	0.141	0.133	0.161
Eastern Panamanian montane forests	0.084	0.083	0.081	0.107	0.051	0.05	0.053	0.069	0.076	0.076	0.073	0.098	0.096	0.095	0.093	0.119	0.114	0.113	0.108	0.142
Iberian conifer forests	0.091	0.093	0.094	0.107	0.044	0.046	0.046	0.056	0.081	0.082	0.083	0.091	0.112	0.115	0.12	0.144	0.115	0.116	0.117	0.132
Indochina mangroves	0.107	0.107	0.113	0.107	0.071	0.071	0.077	0.074	0.091	0.092	0.095	0.089	0.116	0.115	0.123	0.12	0.142	0.142	0.15	0.14
Northern short grasslands	0.089	0.092	0.092	0.107	0.046	0.048	0.048	0.058	0.071	0.074	0.073	0.083	0.117	0.123	0.124	0.153	0.102	0.106	0.106	0.123
Pantanos de Centla	0.089	0.086	0.083	0.107	0.036	0.033	0.033	0.044	0.078	0.076	0.073	0.094	0.087	0.083	0.081	0.104	0.125	0.122	0.117	0.149
Patagonian steppe	0.084	0.086	0.09	0.107	0.034	0.033	0.039	0.052	0.079	0.08	0.08	0.088	0.095	0.098	0.109	0.144	0.093	0.094	0.096	0.107
Pontic steppe	0.092	0.093	0.096	0.107	0.031	0.031	0.032	0.036	0.077	0.078	0.078	0.085	0.092	0.091	0.098	0.111	0.115	0.117	0.12	0.137
South Central Rockies forests	0.089	0.092	0.092	0.107	0.052	0.054	0.055	0.069	0.074	0.077	0.076	0.086	0.113	0.118	0.118	0.139	0.101	0.104	0.105	0.122
Tonle Sap-Mekong peat swamp forests	0.104	0.104	0.11	0.107	0.053	0.053	0.057	0.055	0.093	0.095	0.097	0.096	0.113	0.11	0.122	0.117	0.14	0.141	0.147	0.141
Willamette Valley forests	0.09	0.094	0.093	0.107	0.071	0.077	0.075	0.098	0.079	0.082	0.08	0.091	0.096	0.1	0.098	0.114	0.108	0.112	0.111	0.127
Yucat��n moist forests	0.088	0.085	0.082	0.107	0.02	0.019	0.019	0.025	0.079	0.077	0.074	0.096	0.085	0.08	0.079	0.106	0.124	0.121	0.116	0.15
Central Pacific coastal forests	0.088	0.092	0.09	0.106	0.065	0.07	0.068	0.09	0.079	0.082	0.081	0.092	0.102	0.107	0.105	0.12	0.101	0.106	0.104	0.122
Eastern forest-boreal transition	0.087	0.092	0.089	0.106	0.072	0.077	0.074	0.094	0.07	0.074	0.072	0.083	0.127	0.137	0.13	0.165	0.095	0.1	0.097	0.114
Hawaii tropical high shrublands	0.07	0.079	0.075	0.106	NA	NA	NA	NA	0.068	0.079	0.075	0.107	NA	NA	NA	NA	0.079	0.082	0.08	0.088
Kazakh semi-desert	0.088	0.09	0.09	0.106	0.042	0.043	0.043	0.047	0.067	0.068	0.067	0.074	0.095	0.098	0.1	0.12	0.103	0.107	0.106	0.127
Nicobar Islands rain forests	0.099	0.1	0.106	0.106	0.079	0.08	0.084	0.085	0.088	0.089	0.096	0.097	0.105	0.107	0.11	0.108	0.141	0.141	0.149	0.155
Northeastern Spain and Southern France Mediterranean forests	0.09	0.092	0.093	0.106	0.057	0.059	0.062	0.073	0.081	0.082	0.083	0.092	0.1	0.103	0.106	0.13	0.111	0.114	0.114	0.132
Northwest Iberian montane forests	0.091	0.092	0.093	0.106	0.041	0.042	0.042	0.052	0.083	0.084	0.085	0.093	0.111	0.114	0.118	0.143	0.109	0.111	0.111	0.126
Northwestern Congolian lowland forests	0.077	0.092	0.085	0.106	0.032	0.045	0.037	0.057	0.074	0.085	0.081	0.094	0.079	0.095	0.088	0.113	0.105	0.13	0.116	0.151
Southwest Iberian Mediterranean sclerophyllous and mixed forests	0.092	0.093	0.095	0.106	0.046	0.048	0.048	0.059	0.082	0.083	0.084	0.091	0.11	0.112	0.116	0.138	0.12	0.122	0.123	0.139
Tonle Sap freshwater swamp forests	0.103	0.104	0.108	0.106	0.052	0.052	0.056	0.053	0.093	0.094	0.097	0.096	0.11	0.109	0.117	0.113	0.141	0.142	0.148	0.142
Western Australian Mulga shrublands	0.069	0.075	0.078	0.106	0.044	0.049	0.051	0.081	0.06	0.062	0.063	0.077	0.076	0.086	0.091	0.131	0.076	0.082	0.083	0.119
Yucat��n dry forests	0.088	0.085	0.082	0.106	0.021	0.02	0.02	0.026	0.081	0.079	0.076	0.098	0.083	0.078	0.076	0.102	0.125	0.122	0.117	0.149
Belizian pine forests	0.087	0.084	0.081	0.105	0.04	0.037	0.041	0.051	0.078	0.076	0.073	0.095	0.085	0.081	0.079	0.102	0.124	0.121	0.116	0.15
Blue Mountains forests	0.088	0.092	0.091	0.105	0.056	0.059	0.059	0.075	0.074	0.077	0.076	0.085	0.115	0.119	0.119	0.135	0.105	0.109	0.109	0.125
Maranh��o Baba��u forests	0.066	0.068	0.064	0.105	0.028	0.029	0.029	0.048	0.062	0.063	0.06	0.097	0.063	0.065	0.063	0.107	0.096	0.098	0.092	0.146
Mongolian-Manchurian grassland	0.095	0.098	0.094	0.105	0.027	0.028	0.026	0.029	0.083	0.085	0.082	0.089	0.109	0.111	0.106	0.119	0.107	0.109	0.105	0.12
Southeastern Iberian shrubs and woodlands	0.091	0.092	0.094	0.105	0.044	0.045	0.046	0.055	0.08	0.081	0.082	0.089	0.115	0.117	0.122	0.145	0.117	0.118	0.119	0.133
Southwest Amazon moist forests	0.063	0.065	0.066	0.105	0.027	0.032	0.038	0.069	0.066	0.066	0.066	0.101	0.059	0.063	0.066	0.109	0.081	0.085	0.086	0.138
Upper Midwest forest-savanna transition	0.085	0.09	0.087	0.105	0.047	0.05	0.049	0.06	0.071	0.074	0.072	0.086	0.117	0.126	0.123	0.155	0.094	0.098	0.096	0.113
Cantebury-Otago tussock grasslands	0.071	0.076	0.08	0.104	NA	NA	NA	NA	0.059	0.061	0.063	0.077	0.102	0.11	0.118	0.168	0.098	0.107	0.111	0.162
Central and Southern Cascades forests	0.088	0.091	0.09	0.104	0.068	0.073	0.072	0.094	0.077	0.08	0.079	0.09	0.103	0.108	0.107	0.123	0.101	0.106	0.104	0.12
Irrawaddy freshwater swamp forests	0.097	0.102	0.102	0.104	0.037	0.039	0.039	0.039	0.091	0.095	0.095	0.097	0.099	0.106	0.104	0.109	0.133	0.137	0.138	0.139
Junggar Basin semi-desert	0.09	0.093	0.091	0.104	0.03	0.031	0.03	0.034	0.08	0.081	0.08	0.086	0.102	0.104	0.102	0.128	0.097	0.1	0.098	0.113
Myanmar Coast mangroves	0.102	0.104	0.109	0.104	0.069	0.071	0.076	0.073	0.091	0.092	0.095	0.09	0.106	0.109	0.114	0.114	0.136	0.137	0.144	0.134
Panamanian dry forests	0.084	0.084	0.08	0.104	0.046	0.045	0.044	0.056	0.077	0.076	0.073	0.096	0.1	0.098	0.094	0.12	0.116	0.114	0.109	0.143
Vanuatu rain forests	0.076	0.079	0.093	0.104	NA	NA	NA	NA	0.073	0.076	0.089	0.101	0.071	0.073	0.088	0.095	0.101	0.104	0.125	0.137
Cantabrian mixed forests	0.089	0.09	0.091	0.103	0.045	0.047	0.047	0.058	0.081	0.082	0.082	0.09	0.099	0.102	0.104	0.125	0.11	0.112	0.112	0.129
Emin Valley steppe	0.091	0.094	0.092	0.103	0.03	0.031	0.03	0.034	0.079	0.081	0.079	0.084	0.098	0.101	0.101	0.118	0.102	0.105	0.103	0.117
Mato Grosso seasonal forests	0.057	0.058	0.056	0.103	0.024	0.025	0.024	0.054	0.053	0.054	0.051	0.095	0.063	0.066	0.064	0.116	0.077	0.079	0.076	0.139
Northeastern Brazil restingas	0.069	0.071	0.067	0.103	0.018	0.018	0.018	0.033	0.066	0.068	0.064	0.096	0.064	0.067	0.064	0.103	0.096	0.099	0.093	0.143
Pyrenees conifer and mixed forests	0.089	0.09	0.091	0.103	0.045	0.047	0.048	0.059	0.076	0.077	0.077	0.084	0.094	0.097	0.099	0.118	0.115	0.117	0.117	0.135
St. Helena scrub and woodlands	0.086	0.095	0.1	0.103	NA	NA	NA	NA	0.086	0.095	0.1	0.103	NA	NA	NA	NA	NA	NA	NA	NA
Tyrrhenian-Adriatic Sclerophyllous and mixed forests	0.087	0.089	0.091	0.103	0.075	0.076	0.085	0.094	0.08	0.081	0.082	0.089	0.078	0.081	0.085	0.102	0.11	0.113	0.114	0.13
Ucayali moist forests	0.062	0.064	0.065	0.103	0.033	0.043	0.051	0.083	0.063	0.064	0.064	0.1	0.05	0.054	0.056	0.099	0.084	0.086	0.085	0.135
Western Congolian swamp forests	0.073	0.09	0.08	0.103	0.024	0.035	0.028	0.047	0.07	0.083	0.076	0.091	0.071	0.087	0.078	0.099	0.097	0.128	0.107	0.151
Western Great Lakes forests	0.084	0.088	0.086	0.103	0.049	0.052	0.051	0.062	0.068	0.071	0.07	0.081	0.119	0.128	0.124	0.155	0.092	0.096	0.094	0.111
Fiji tropical moist forests	0.073	0.08	0.095	0.102	0.031	0.036	0.047	0.049	0.067	0.073	0.089	0.095	0.089	0.095	0.107	0.113	0.078	0.087	0.111	0.131
Yellow Sea saline meadow	0.096	0.098	0.094	0.102	0.03	0.031	0.029	0.032	0.082	0.084	0.081	0.085	0.118	0.12	0.115	0.129	0.124	0.127	0.121	0.131
Araya and Paria xeric scrub	0.074	0.074	0.071	0.101	0.039	0.033	0.041	0.055	0.068	0.068	0.066	0.092	0.065	0.063	0.064	0.096	0.102	0.103	0.097	0.14
Crete Mediterranean forests	0.088	0.09	0.093	0.101	0.029	0.031	0.032	0.038	0.078	0.079	0.079	0.084	0.08	0.085	0.091	0.107	0.117	0.119	0.124	0.133
Gobi Lakes Valley desert steppe	0.088	0.091	0.088	0.101	0.026	0.026	0.024	0.027	0.071	0.073	0.071	0.078	0.089	0.091	0.089	0.102	0.104	0.107	0.104	0.121
Great Sandy-Tanami desert	0.065	0.071	0.072	0.101	0.045	0.048	0.05	0.074	0.06	0.061	0.062	0.075	0.069	0.079	0.08	0.121	0.077	0.082	0.084	0.117
Madeira-Tapaj��s moist forests	0.052	0.053	0.053	0.101	0.024	0.026	0.026	0.058	0.049	0.05	0.048	0.093	0.055	0.058	0.058	0.107	0.07	0.074	0.074	0.138
Miskito pine forests	0.083	0.08	0.077	0.101	0.031	0.028	0.029	0.039	0.073	0.071	0.068	0.091	0.09	0.084	0.083	0.106	0.117	0.114	0.109	0.143
Bohai Sea saline meadow	0.096	0.098	0.094	0.1	0.031	0.032	0.03	0.033	0.082	0.083	0.081	0.085	0.137	0.139	0.133	0.144	0.117	0.119	0.113	0.123
Llanos	0.063	0.065	0.06	0.1	0.025	0.026	0.025	0.048	0.057	0.057	0.054	0.09	0.066	0.068	0.063	0.107	0.097	0.098	0.091	0.142
Northern mixed grasslands	0.082	0.086	0.085	0.1	0.047	0.049	0.049	0.058	0.066	0.068	0.068	0.077	0.111	0.117	0.117	0.145	0.094	0.098	0.097	0.113
Palouse grasslands	0.085	0.088	0.088	0.1	0.057	0.059	0.06	0.075	0.073	0.076	0.075	0.085	0.105	0.109	0.109	0.124	0.099	0.103	0.102	0.117
Puget lowland forests	0.084	0.087	0.086	0.1	0.065	0.07	0.068	0.089	0.076	0.079	0.079	0.09	0.092	0.096	0.094	0.11	0.097	0.101	0.099	0.115
South Island montane grasslands	0.065	0.069	0.075	0.1	NA	NA	NA	NA	0.056	0.058	0.062	0.077	0.081	0.089	0.098	0.144	0.099	0.106	0.116	0.17
Western Java montane rain forests	0.101	0.101	0.109	0.1	0.056	0.056	0.063	0.059	0.092	0.093	0.099	0.091	0.092	0.091	0.099	0.087	0.145	0.146	0.159	0.146
Balkan mixed forests	0.086	0.087	0.088	0.099	0.031	0.032	0.032	0.038	0.08	0.082	0.082	0.089	0.083	0.085	0.087	0.104	0.106	0.109	0.108	0.123
Beni savanna	0.055	0.057	0.056	0.099	0.019	0.02	0.021	0.049	0.052	0.053	0.052	0.093	0.054	0.055	0.055	0.1	0.085	0.087	0.086	0.141
Iquitos varze��	0.05	0.053	0.054	0.099	0.027	0.032	0.04	0.074	0.049	0.05	0.05	0.093	0.046	0.049	0.05	0.095	0.075	0.079	0.08	0.138
Italian sclerophyllous and semi-deciduous forests	0.084	0.087	0.087	0.099	0.054	0.059	0.061	0.076	0.079	0.08	0.08	0.087	0.073	0.075	0.077	0.094	0.106	0.109	0.108	0.125
Montana Valley and Foothill grasslands	0.083	0.086	0.086	0.099	0.047	0.049	0.05	0.062	0.072	0.075	0.074	0.084	0.105	0.109	0.109	0.128	0.096	0.099	0.099	0.115
Southwest Australia savanna	0.074	0.076	0.079	0.099	0.045	0.047	0.049	0.061	0.065	0.066	0.068	0.079	0.086	0.088	0.094	0.123	0.083	0.088	0.087	0.109
Sumatran lowland rain forests	0.103	0.103	0.112	0.099	0.076	0.075	0.086	0.077	0.087	0.087	0.093	0.08	0.117	0.118	0.13	0.118	0.134	0.133	0.144	0.128
Alps conifer and mixed forests	0.085	0.087	0.086	0.098	0.043	0.046	0.046	0.056	0.079	0.08	0.08	0.088	0.076	0.078	0.08	0.096	0.107	0.11	0.109	0.125
Atacama desert	0.086	0.086	0.087	0.098	0.071	0.07	0.075	0.079	0.086	0.086	0.085	0.092	0.064	0.066	0.074	0.103	0.109	0.109	0.109	0.118
Cayos Miskitos-San Andr��s and Providencia moist forests	0.081	0.081	0.079	0.098	0.022	0.021	0.02	0.027	0.08	0.079	0.077	0.091	0.089	0.089	0.085	0.11	0.144	0.147	0.157	0.173
Nansei Islands subtropical evergreen forests	0.084	0.089	0.089	0.098	0.055	0.058	0.057	0.062	0.077	0.081	0.081	0.087	0.09	0.096	0.098	0.11	0.119	0.126	0.126	0.138
North Central Rockies forests	0.082	0.085	0.085	0.098	0.052	0.054	0.055	0.069	0.073	0.076	0.075	0.086	0.105	0.109	0.11	0.13	0.093	0.096	0.096	0.111
Pindus Mountains mixed forests	0.085	0.087	0.087	0.098	0.037	0.038	0.038	0.045	0.078	0.08	0.079	0.086	0.077	0.081	0.083	0.101	0.108	0.11	0.11	0.125
South Appenine mixed montane forests	0.085	0.087	0.087	0.098	0.057	0.061	0.063	0.081	0.073	0.074	0.075	0.081	0.082	0.087	0.087	0.107	0.11	0.112	0.112	0.127
Xingu-Tocantins-Araguaia moist forests	0.054	0.055	0.052	0.098	0.023	0.024	0.022	0.054	0.053	0.054	0.051	0.093	0.052	0.053	0.051	0.1	0.077	0.079	0.074	0.132
Altai alpine meadow and tundra	0.084	0.087	0.085	0.097	0.03	0.031	0.03	0.034	0.072	0.074	0.072	0.079	0.095	0.098	0.097	0.113	0.093	0.096	0.093	0.108
Appenine deciduous montane forests	0.083	0.085	0.085	0.097	0.062	0.068	0.07	0.088	0.071	0.072	0.072	0.078	0.079	0.082	0.083	0.101	0.107	0.11	0.11	0.126
Corsican montane broadleaf and mixed forests	0.085	0.086	0.088	0.097	0.06	0.057	0.074	0.084	0.073	0.074	0.075	0.082	0.108	0.11	0.118	0.14	0.109	0.11	0.11	0.12
Eastern Java-Bali rain forests	0.101	0.101	0.109	0.097	0.046	0.045	0.05	0.043	0.092	0.092	0.099	0.091	0.098	0.097	0.105	0.089	0.14	0.14	0.152	0.134
Islas Revillagigedo dry forests	0.09	0.092	0.091	0.097	NA	NA	NA	NA	0.087	0.09	0.089	0.097	0.102	0.102	0.101	0.099	NA	NA	NA	NA
Lesser Antillean dry forests	0.072	0.073	0.073	0.097	0.024	0.024	0.025	0.035	0.068	0.069	0.067	0.091	0.077	0.078	0.082	0.104	0.098	0.098	0.096	0.133
Lesser Sundas deciduous forests	0.093	0.096	0.106	0.097	0.061	0.065	0.076	0.074	0.077	0.079	0.087	0.082	0.101	0.104	0.116	0.106	0.147	0.151	0.164	0.143
Northeast China Plain deciduous forests	0.089	0.091	0.087	0.097	0.045	0.046	0.045	0.054	0.077	0.079	0.076	0.081	0.122	0.125	0.119	0.136	0.102	0.105	0.099	0.112
Rodope montane mixed forests	0.086	0.087	0.087	0.097	0.032	0.033	0.033	0.04	0.077	0.078	0.078	0.084	0.082	0.083	0.085	0.102	0.111	0.113	0.112	0.126
Tocantins/Pindare moist forests	0.056	0.056	0.053	0.097	0.021	0.021	0.02	0.05	0.054	0.055	0.051	0.092	0.054	0.055	0.051	0.1	0.079	0.08	0.075	0.131
Western Java rain forests	0.1	0.099	0.107	0.097	0.051	0.049	0.055	0.048	0.092	0.092	0.098	0.09	0.092	0.091	0.1	0.087	0.143	0.142	0.154	0.139
Altai montane forest and forest steppe	0.084	0.086	0.084	0.096	0.028	0.029	0.028	0.031	0.07	0.072	0.07	0.077	0.09	0.092	0.091	0.105	0.093	0.097	0.094	0.11
Altai steppe and semi-desert	0.084	0.087	0.084	0.096	0.03	0.031	0.03	0.034	0.072	0.073	0.072	0.077	0.095	0.098	0.098	0.114	0.092	0.095	0.092	0.107
Eastern Java-Bali montane rain forests	0.1	0.1	0.108	0.096	0.049	0.049	0.054	0.047	0.092	0.092	0.099	0.091	0.097	0.095	0.104	0.088	0.14	0.139	0.15	0.133
Illyrian deciduous forests	0.083	0.085	0.085	0.096	0.038	0.041	0.041	0.051	0.074	0.076	0.075	0.082	0.079	0.084	0.085	0.105	0.107	0.109	0.109	0.124
Maldives-Lakshadweep-Chagos Archipelago tropical moist forests	0.09	0.092	0.096	0.096	0.02	0.021	0.022	0.021	0.087	0.089	0.093	0.092	0.091	0.093	0.099	0.103	0.139	0.14	0.149	0.144
Mitchell grass downs	0.071	0.073	0.075	0.096	0.045	0.047	0.049	0.064	0.062	0.063	0.065	0.077	0.077	0.08	0.082	0.112	0.095	0.097	0.1	0.128
Ogasawara subtropical moist forests	0.08	0.085	0.082	0.096	NA	NA	NA	NA	0.084	0.09	0.085	0.104	0.062	0.066	0.066	0.074	0.134	0.151	0.142	0.142
Sulu Archipelago rain forests	0.097	0.097	0.106	0.096	0.053	0.049	0.065	0.062	0.093	0.093	0.101	0.093	0.101	0.099	0.11	0.096	0.13	0.128	0.141	0.13
Western European broadleaf forests	0.083	0.085	0.085	0.096	0.037	0.038	0.038	0.047	0.077	0.079	0.078	0.086	0.082	0.084	0.085	0.102	0.105	0.107	0.106	0.123
British Columbia mainland coastal forests	0.08	0.083	0.082	0.095	0.062	0.065	0.065	0.083	0.073	0.076	0.075	0.086	0.093	0.097	0.095	0.112	0.091	0.094	0.093	0.107
Cyprus Mediterranean forests	0.086	0.086	0.089	0.095	0.052	0.051	0.054	0.054	0.073	0.073	0.075	0.08	0.077	0.076	0.083	0.088	0.129	0.129	0.132	0.14
Eastern Australian temperate forests	0.076	0.077	0.079	0.095	0.044	0.046	0.047	0.064	0.068	0.069	0.07	0.079	0.086	0.086	0.09	0.115	0.105	0.106	0.109	0.128
Okanagan dry forests	0.082	0.085	0.084	0.095	0.042	0.044	0.044	0.052	0.073	0.076	0.075	0.085	0.1	0.104	0.104	0.121	0.095	0.098	0.097	0.109
Orinoco wetlands	0.064	0.065	0.061	0.095	0.017	0.016	0.016	0.031	0.058	0.059	0.055	0.086	0.056	0.056	0.053	0.091	0.096	0.097	0.09	0.135
Palawan rain forests	0.09	0.09	0.104	0.095	0.053	0.051	0.069	0.066	0.081	0.081	0.09	0.084	0.102	0.101	0.12	0.109	0.116	0.116	0.134	0.121
Purus varze��	0.045	0.047	0.046	0.095	0.02	0.023	0.025	0.061	0.041	0.043	0.041	0.088	0.043	0.045	0.044	0.093	0.072	0.075	0.073	0.136
Sumatran montane rain forests	0.101	0.1	0.109	0.095	0.079	0.079	0.09	0.082	0.087	0.086	0.092	0.078	0.114	0.115	0.128	0.115	0.129	0.127	0.137	0.119
Taiheiyo montane deciduous forests	0.081	0.087	0.079	0.095	0.054	0.063	0.054	0.077	0.073	0.075	0.072	0.078	0.092	0.102	0.091	0.116	0.106	0.114	0.101	0.129
Atlantic mixed forests	0.082	0.084	0.084	0.094	0.038	0.039	0.039	0.046	0.077	0.078	0.078	0.085	0.079	0.081	0.082	0.097	0.106	0.108	0.108	0.123
Cascade Mountains leeward forests	0.081	0.084	0.083	0.094	0.061	0.065	0.064	0.078	0.071	0.074	0.073	0.083	0.096	0.1	0.099	0.113	0.093	0.096	0.095	0.109
Dinaric Mountains mixed forests	0.081	0.083	0.083	0.094	0.037	0.04	0.04	0.049	0.074	0.075	0.075	0.081	0.076	0.08	0.081	0.1	0.105	0.107	0.106	0.121
Kazakh upland	0.081	0.083	0.082	0.094	0.044	0.045	0.045	0.049	0.065	0.066	0.065	0.07	0.089	0.091	0.092	0.108	0.091	0.095	0.092	0.109
Kimberly tropical savanna	0.071	0.074	0.077	0.094	0.053	0.054	0.058	0.071	0.061	0.062	0.064	0.071	0.078	0.083	0.087	0.113	0.088	0.091	0.094	0.116
Manchurian mixed forests	0.084	0.086	0.083	0.094	0.045	0.046	0.045	0.054	0.072	0.074	0.071	0.077	0.114	0.117	0.112	0.131	0.095	0.098	0.093	0.108
Monte Alegre varze��	0.044	0.046	0.045	0.094	0.019	0.02	0.021	0.052	0.043	0.044	0.042	0.088	0.043	0.046	0.045	0.094	0.062	0.065	0.064	0.131
Simpson desert	0.062	0.066	0.067	0.094	0.041	0.046	0.044	0.071	0.059	0.06	0.062	0.077	0.066	0.071	0.072	0.11	0.072	0.077	0.078	0.118
Taiheiyo evergreen forests	0.079	0.085	0.078	0.094	0.053	0.06	0.053	0.073	0.072	0.075	0.072	0.08	0.085	0.093	0.085	0.106	0.107	0.114	0.102	0.127
Tapaj��s-Xingu moist forests	0.048	0.049	0.047	0.094	0.019	0.021	0.021	0.052	0.045	0.046	0.043	0.088	0.05	0.051	0.049	0.099	0.07	0.071	0.068	0.131
Borneo lowland rain forests	0.087	0.089	0.098	0.093	0.062	0.067	0.077	0.085	0.077	0.077	0.083	0.075	0.098	0.101	0.111	0.108	0.113	0.113	0.125	0.116
Caqueta moist forests	0.051	0.052	0.05	0.093	0.02	0.021	0.024	0.058	0.047	0.048	0.045	0.086	0.047	0.048	0.046	0.092	0.082	0.083	0.079	0.135
East European forest steppe	0.082	0.083	0.083	0.093	0.029	0.03	0.03	0.035	0.067	0.068	0.067	0.073	0.08	0.081	0.083	0.098	0.105	0.107	0.107	0.122
Nihonkai evergreen forests	0.079	0.085	0.077	0.093	0.047	0.056	0.046	0.065	0.074	0.077	0.074	0.081	0.084	0.091	0.081	0.1	0.104	0.113	0.1	0.128
Orinoco Delta swamp forests	0.06	0.06	0.056	0.093	0.016	0.016	0.015	0.035	0.056	0.056	0.053	0.086	0.05	0.051	0.047	0.086	0.09	0.091	0.084	0.132
Pannonian mixed forests	0.08	0.082	0.082	0.093	0.03	0.031	0.03	0.037	0.073	0.074	0.074	0.08	0.077	0.08	0.081	0.099	0.104	0.106	0.105	0.12
Timor and Wetar deciduous forests	0.087	0.089	0.103	0.093	0.04	0.041	0.05	0.045	0.076	0.077	0.09	0.082	0.098	0.1	0.116	0.103	0.131	0.134	0.154	0.133
Uatuma-Trombetas moist forests	0.045	0.046	0.044	0.093	0.015	0.016	0.016	0.049	0.044	0.045	0.043	0.089	0.04	0.043	0.041	0.091	0.065	0.067	0.064	0.128
Brigalow tropical savanna	0.072	0.073	0.076	0.092	0.035	0.035	0.037	0.048	0.063	0.064	0.066	0.074	0.082	0.082	0.087	0.114	0.099	0.1	0.103	0.125
Carpentaria tropical savanna	0.072	0.073	0.076	0.092	0.049	0.051	0.053	0.064	0.062	0.063	0.065	0.073	0.077	0.079	0.082	0.107	0.096	0.1	0.102	0.125
Great Victoria desert	0.06	0.064	0.065	0.092	0.043	0.046	0.048	0.078	0.062	0.064	0.065	0.08	0.057	0.062	0.063	0.099	0.066	0.071	0.071	0.109
Guianan moist forests	0.05	0.053	0.049	0.092	0.021	0.027	0.027	0.062	0.049	0.051	0.047	0.087	0.046	0.049	0.047	0.095	0.075	0.077	0.071	0.125
Kazakh steppe	0.078	0.08	0.079	0.092	0.03	0.031	0.03	0.034	0.057	0.058	0.057	0.062	0.094	0.097	0.097	0.114	0.092	0.095	0.094	0.111
Maraj�� varze��	0.048	0.049	0.046	0.092	0.015	0.015	0.015	0.047	0.048	0.049	0.046	0.089	0.044	0.045	0.042	0.09	0.07	0.071	0.067	0.127
Northern tall grasslands	0.076	0.08	0.078	0.092	0.054	0.057	0.056	0.067	0.06	0.063	0.062	0.072	0.092	0.097	0.097	0.117	0.092	0.096	0.094	0.11
Po Basin mixed forests	0.08	0.082	0.082	0.092	0.052	0.056	0.058	0.073	0.074	0.075	0.075	0.081	0.072	0.075	0.075	0.092	0.1	0.102	0.102	0.115
Purus-Madeira moist forests	0.043	0.044	0.042	0.092	0.02	0.021	0.022	0.053	0.04	0.041	0.039	0.087	0.043	0.044	0.042	0.092	0.064	0.066	0.064	0.129
Richmond temperate forests	0.06	0.064	0.069	0.092	0.033	0.063	0.076	0.13	0.056	0.058	0.061	0.075	0.075	0.083	0.095	0.144	0.098	0.107	0.111	0.162
Solim��es-Japur�� moist forests	0.042	0.044	0.044	0.092	0.023	0.026	0.03	0.067	0.039	0.04	0.039	0.085	0.04	0.041	0.041	0.088	0.067	0.07	0.068	0.129
Southeast Australia temperate savanna	0.074	0.074	0.078	0.092	0.036	0.036	0.038	0.047	0.068	0.069	0.071	0.082	0.081	0.081	0.085	0.107	0.102	0.103	0.106	0.126
Central European mixed forests	0.08	0.081	0.081	0.091	0.032	0.033	0.033	0.039	0.071	0.072	0.071	0.077	0.068	0.07	0.07	0.084	0.104	0.106	0.106	0.121
Central Ranges xeric scrub	0.056	0.06	0.06	0.091	0.037	0.047	0.041	0.079	0.055	0.056	0.057	0.072	0.056	0.063	0.062	0.105	0.063	0.069	0.068	0.111
Eastern Australia mulga shrublands	0.068	0.069	0.072	0.091	0.035	0.035	0.038	0.05	0.061	0.062	0.064	0.076	0.076	0.076	0.081	0.111	0.092	0.093	0.096	0.124
Guianan Highlands moist forests	0.046	0.05	0.046	0.091	0.018	0.033	0.028	0.068	0.047	0.049	0.045	0.087	0.039	0.046	0.041	0.092	0.072	0.075	0.068	0.125
Gulf of St. Lawrence lowland forests	0.075	0.079	0.077	0.091	0.056	0.06	0.058	0.071	0.061	0.064	0.062	0.071	0.105	0.111	0.108	0.13	0.092	0.097	0.095	0.111
Japur��-Solimoes-Negro moist forests	0.043	0.044	0.043	0.091	0.019	0.02	0.021	0.055	0.04	0.041	0.039	0.085	0.041	0.043	0.041	0.089	0.066	0.069	0.067	0.13
Peninsular Malaysian peat swamp forests	0.097	0.096	0.103	0.091	0.064	0.064	0.071	0.063	0.084	0.083	0.088	0.076	0.097	0.096	0.104	0.093	0.134	0.133	0.143	0.127
Southeast Australia temperate forests	0.075	0.076	0.079	0.091	0.035	0.035	0.037	0.044	0.069	0.07	0.072	0.081	0.09	0.092	0.096	0.113	0.103	0.104	0.107	0.123
Trinidad and Tobago moist forests	0.066	0.066	0.063	0.091	0.033	0.032	0.033	0.044	0.065	0.065	0.062	0.087	0.061	0.061	0.061	0.089	0.091	0.091	0.085	0.125
Canadian Aspen forests and parklands	0.076	0.079	0.078	0.09	0.042	0.044	0.044	0.051	0.061	0.063	0.062	0.07	0.098	0.103	0.102	0.122	0.089	0.092	0.091	0.106
Carpathian montane forests	0.079	0.08	0.08	0.09	0.031	0.032	0.031	0.038	0.067	0.068	0.067	0.072	0.069	0.071	0.071	0.085	0.103	0.106	0.105	0.119
Central Korean deciduous forests	0.082	0.084	0.08	0.09	0.04	0.042	0.041	0.051	0.073	0.075	0.072	0.077	0.097	0.099	0.093	0.107	0.102	0.106	0.101	0.115
Einasleigh upland savanna	0.069	0.07	0.073	0.09	0.034	0.036	0.038	0.055	0.061	0.061	0.063	0.071	0.078	0.079	0.084	0.112	0.091	0.092	0.096	0.116
Fiji tropical dry forests	0.061	0.069	0.083	0.09	0.031	0.036	0.047	0.049	0.062	0.068	0.083	0.089	0.062	0.072	0.084	0.093	0.065	0.074	0.096	0.111
Guianan piedmont and lowland moist forests	0.047	0.05	0.045	0.09	0.015	0.021	0.018	0.052	0.046	0.048	0.044	0.086	0.039	0.043	0.04	0.089	0.073	0.075	0.069	0.125
Guianan savanna	0.046	0.049	0.045	0.09	0.015	0.023	0.019	0.056	0.047	0.049	0.045	0.086	0.038	0.042	0.038	0.088	0.069	0.072	0.066	0.122
Gurupa varze��	0.045	0.046	0.043	0.09	0.015	0.015	0.015	0.046	0.044	0.044	0.042	0.086	0.042	0.042	0.039	0.087	0.068	0.069	0.065	0.126
Juru��-Purus moist forests	0.04	0.042	0.04	0.09	0.014	0.016	0.017	0.052	0.039	0.04	0.039	0.086	0.037	0.038	0.037	0.085	0.062	0.066	0.063	0.127
Murray-Darling woodlands and mallee	0.072	0.073	0.076	0.09	0.035	0.035	0.037	0.044	0.067	0.067	0.07	0.08	0.079	0.081	0.085	0.105	0.094	0.095	0.099	0.116
Pantepui	0.045	0.05	0.045	0.09	0.02	0.037	0.031	0.069	0.045	0.047	0.043	0.085	0.038	0.046	0.041	0.09	0.072	0.074	0.068	0.124
Sunda Shelf mangroves	0.092	0.091	0.1	0.09	0.058	0.058	0.067	0.064	0.082	0.082	0.087	0.076	0.092	0.092	0.102	0.094	0.121	0.121	0.132	0.121
Canary Islands dry woodlands and forests	0.067	0.068	0.076	0.089	NA	NA	NA	NA	0.07	0.07	0.074	0.084	0.036	0.038	0.059	0.079	0.108	0.109	0.113	0.131
Changbai Mountains mixed forests	0.081	0.083	0.079	0.089	0.046	0.048	0.046	0.056	0.07	0.071	0.068	0.073	0.103	0.106	0.101	0.118	0.094	0.097	0.092	0.105
Coolgardie woodlands	0.064	0.067	0.069	0.089	0.033	0.036	0.037	0.055	0.063	0.065	0.066	0.078	0.066	0.07	0.072	0.102	0.075	0.078	0.079	0.104
Negro-Branco moist forests	0.045	0.047	0.043	0.089	0.016	0.016	0.016	0.046	0.042	0.044	0.041	0.083	0.041	0.042	0.039	0.086	0.072	0.074	0.068	0.124
Nelson Coast temperate forests	0.059	0.062	0.067	0.089	NA	NA	NA	NA	0.056	0.058	0.062	0.077	0.064	0.068	0.084	0.132	0.099	0.106	0.116	0.17
Southwest Australia woodlands	0.073	0.076	0.076	0.089	0.047	0.051	0.049	0.058	0.066	0.067	0.068	0.078	0.086	0.088	0.091	0.108	0.092	0.098	0.094	0.11
Swan Coastal Plain Scrub and Woodlands	0.074	0.075	0.077	0.089	0.049	0.052	0.051	0.058	0.065	0.066	0.068	0.077	0.087	0.089	0.092	0.11	0.09	0.093	0.093	0.106
Tirari-Sturt stony desert	0.062	0.065	0.067	0.089	0.029	0.03	0.032	0.047	0.063	0.064	0.067	0.08	0.062	0.065	0.067	0.099	0.073	0.076	0.078	0.112
Borneo montane rain forests	0.083	0.085	0.093	0.088	0.054	0.06	0.07	0.076	0.078	0.077	0.083	0.075	0.09	0.094	0.101	0.098	0.107	0.107	0.118	0.109
Great Lakes Basin desert steppe	0.077	0.079	0.077	0.088	0.015	0.016	0.015	0.017	0.067	0.069	0.067	0.073	0.083	0.085	0.084	0.095	0.085	0.089	0.085	0.1
Honshu alpine conifer forests	0.076	0.081	0.074	0.088	0.046	0.053	0.045	0.061	0.073	0.075	0.072	0.078	0.075	0.08	0.072	0.089	0.093	0.1	0.089	0.112
Mentawai Islands rain forests	0.089	0.087	0.1	0.088	0.058	0.057	0.065	0.052	0.08	0.08	0.086	0.077	0.091	0.088	0.099	0.082	0.116	0.109	0.148	0.135
Nihonkai montane deciduous forests	0.076	0.081	0.074	0.088	0.048	0.056	0.046	0.066	0.073	0.075	0.072	0.078	0.08	0.087	0.077	0.095	0.092	0.099	0.088	0.111
Queensland tropical rain forests	0.067	0.068	0.072	0.088	0.033	0.036	0.041	0.061	0.061	0.062	0.064	0.071	0.073	0.075	0.081	0.106	0.093	0.095	0.1	0.12
Victoria Plains tropical savanna	0.068	0.071	0.072	0.088	0.048	0.049	0.052	0.064	0.059	0.061	0.062	0.07	0.075	0.079	0.08	0.104	0.091	0.093	0.095	0.115
Celtic broadleaf forests	0.077	0.079	0.078	0.087	0.024	0.024	0.024	0.027	0.073	0.074	0.074	0.083	0.063	0.065	0.064	0.075	0.097	0.099	0.097	0.11
English Lowlands beech forests	0.077	0.078	0.078	0.087	0.024	0.024	0.024	0.027	0.072	0.074	0.073	0.081	0.06	0.062	0.061	0.072	0.1	0.102	0.1	0.113
Fernando de Noronha-Atol das Rocas moist forests	0.078	0.08	0.077	0.087	NA	NA	NA	NA	0.067	0.068	0.065	0.076	0.1	0.104	0.1	0.11	NA	NA	NA	NA
Fraser Plateau and Basin complex	0.076	0.078	0.078	0.087	0.045	0.048	0.047	0.056	0.065	0.067	0.067	0.075	0.101	0.105	0.104	0.119	0.089	0.092	0.091	0.102
Gibson desert	0.053	0.057	0.057	0.087	0.034	0.038	0.04	0.071	0.054	0.056	0.056	0.072	0.051	0.056	0.057	0.097	0.059	0.066	0.065	0.111
Guianan freshwater swamp forests	0.048	0.049	0.045	0.087	0.015	0.015	0.015	0.042	0.046	0.047	0.044	0.083	0.04	0.041	0.038	0.082	0.072	0.074	0.068	0.122
Hawaii tropical low shrublands	0.069	0.076	0.076	0.087	NA	NA	NA	NA	0.068	0.076	0.075	0.087	NA	NA	NA	NA	0.079	0.082	0.08	0.088
Mount Lofty woodlands	0.069	0.07	0.073	0.087	0.019	0.019	0.02	0.024	0.065	0.066	0.068	0.079	0.074	0.076	0.08	0.1	0.089	0.091	0.094	0.113
Naracoorte woodlands	0.074	0.074	0.077	0.087	0.026	0.026	0.028	0.028	0.066	0.067	0.07	0.078	0.088	0.089	0.093	0.106	0.098	0.099	0.103	0.115
Palau tropical moist forests	0.082	0.084	0.088	0.087	0.021	0.021	0.022	0.022	0.085	0.086	0.089	0.087	0.082	0.084	0.087	0.086	0.072	0.079	0.112	0.163
Rio Negro campinarana	0.043	0.044	0.042	0.087	0.014	0.015	0.015	0.046	0.041	0.042	0.039	0.082	0.038	0.04	0.037	0.086	0.068	0.069	0.065	0.123
Southern Korea evergreen forests	0.079	0.081	0.078	0.087	0.046	0.047	0.047	0.059	0.069	0.072	0.069	0.076	0.095	0.098	0.092	0.105	0.1	0.103	0.097	0.11
Tongan tropical moist forests	0.066	0.071	0.076	0.087	NA	NA	NA	NA	0.062	0.064	0.07	0.077	0.074	0.083	0.086	0.103	0.039	0.041	0.049	0.05
Esperance mallee	0.069	0.071	0.072	0.086	0.037	0.04	0.038	0.043	0.066	0.067	0.069	0.078	0.072	0.076	0.076	0.098	0.087	0.092	0.089	0.106
Eyre and York mallee	0.067	0.068	0.07	0.086	0.02	0.02	0.022	0.026	0.065	0.066	0.068	0.079	0.068	0.07	0.072	0.094	0.08	0.083	0.084	0.109
Khangai Mountains alpine meadow	0.077	0.08	0.077	0.086	0.026	0.026	0.024	0.027	0.068	0.07	0.068	0.074	0.067	0.069	0.066	0.073	0.088	0.092	0.088	0.099
Sumatran freshwater swamp forests	0.094	0.093	0.1	0.086	0.064	0.063	0.07	0.058	0.084	0.083	0.088	0.075	0.093	0.091	0.1	0.085	0.131	0.13	0.139	0.12
Sumatran peat swamp forests	0.094	0.093	0.1	0.086	0.066	0.065	0.072	0.061	0.084	0.083	0.088	0.075	0.092	0.09	0.099	0.084	0.13	0.128	0.138	0.119
Sumatran tropical pine forests	0.095	0.094	0.101	0.086	0.063	0.062	0.068	0.056	0.087	0.086	0.092	0.078	0.092	0.092	0.1	0.085	0.129	0.126	0.136	0.116
Westland temperate forests	0.059	0.062	0.067	0.086	NA	NA	NA	NA	0.054	0.057	0.06	0.075	0.082	0.089	0.101	0.142	0.098	0.107	0.111	0.162
Yap tropical dry forests	0.086	0.085	0.091	0.086	NA	NA	NA	NA	0.124	0.122	0.127	0.118	0.05	0.051	0.056	0.056	NA	NA	NA	NA
Australian Alps montane grasslands	0.072	0.073	0.076	0.085	0.033	0.034	0.036	0.04	0.065	0.066	0.068	0.076	0.091	0.092	0.096	0.107	0.106	0.107	0.111	0.124
Eastern Canadian forests	0.071	0.075	0.073	0.085	0.063	0.068	0.066	0.08	0.06	0.063	0.061	0.069	0.105	0.111	0.108	0.13	0.078	0.081	0.08	0.093
Selenge-Orkhon forest steppe	0.075	0.077	0.074	0.085	0.014	0.014	0.013	0.015	0.065	0.067	0.065	0.071	0.072	0.075	0.071	0.079	0.086	0.089	0.086	0.1
Sundaland heath forests	0.086	0.086	0.094	0.085	0.051	0.051	0.06	0.06	0.079	0.078	0.084	0.074	0.09	0.09	0.099	0.09	0.114	0.113	0.125	0.115
Borneo peat swamp forests	0.085	0.085	0.093	0.084	0.055	0.056	0.067	0.067	0.08	0.079	0.085	0.074	0.084	0.085	0.093	0.085	0.109	0.109	0.12	0.109
Jarrah-Karri forest and shrublands	0.071	0.074	0.074	0.084	0.038	0.042	0.04	0.049	0.066	0.068	0.069	0.077	0.087	0.092	0.09	0.102	0.096	0.102	0.098	0.114
Kazakh forest steppe	0.074	0.076	0.074	0.084	0.029	0.03	0.03	0.032	0.062	0.064	0.062	0.068	0.083	0.085	0.084	0.096	0.085	0.089	0.086	0.099
Nenjiang River grassland	0.077	0.08	0.075	0.084	0.028	0.029	0.027	0.03	0.065	0.067	0.064	0.069	0.084	0.087	0.081	0.091	0.094	0.097	0.091	0.103
Nullarbor Plains xeric shrublands	0.06	0.062	0.063	0.084	0.052	0.056	0.059	0.096	0.062	0.063	0.064	0.076	0.057	0.061	0.06	0.089	0.067	0.069	0.07	0.1
Sumba deciduous forests	0.08	0.083	0.09	0.084	0.065	0.071	0.085	0.084	0.072	0.075	0.08	0.076	0.092	0.095	0.103	0.094	0.117	0.119	0.129	0.116
Alberta Mountain forests	0.072	0.074	0.073	0.083	0.034	0.036	0.035	0.043	0.056	0.057	0.057	0.063	0.068	0.07	0.07	0.08	0.087	0.089	0.089	0.1
Arnhem Land tropical savanna	0.065	0.067	0.071	0.083	0.042	0.045	0.047	0.057	0.06	0.061	0.063	0.068	0.068	0.07	0.075	0.093	0.088	0.09	0.096	0.115
Daurian forest steppe	0.074	0.076	0.073	0.083	0.026	0.027	0.025	0.028	0.063	0.065	0.062	0.068	0.08	0.083	0.077	0.086	0.085	0.088	0.083	0.098
Scotia Sea Islands tundra	0.072	0.069	0.07	0.083	NA	NA	NA	NA	0.072	0.069	0.07	0.083	NA	NA	NA	NA	NA	NA	NA	NA
South China Sea Islands	0.081	0.083	0.085	0.083	NA	NA	NA	NA	0.081	0.083	0.085	0.083	0.078	0.08	0.083	0.079	NA	NA	NA	NA
South Island temperate forests	0.059	0.062	0.066	0.083	NA	NA	NA	NA	0.059	0.062	0.065	0.08	0.056	0.059	0.07	0.097	0.098	0.107	0.111	0.162
Western Polynesian tropical moist forests	0.069	0.07	0.075	0.083	NA	NA	NA	NA	0.098	0.098	0.106	0.097	0.061	0.062	0.067	0.079	NA	NA	NA	NA
Central Canadian Shield forests	0.069	0.072	0.071	0.082	0.054	0.058	0.056	0.069	0.05	0.051	0.051	0.057	0.102	0.108	0.105	0.126	0.084	0.088	0.086	0.099
Fiordland temperate forests	0.054	0.057	0.063	0.082	NA	NA	NA	NA	0.055	0.057	0.06	0.075	0.04	0.051	0.064	0.098	0.099	0.106	0.116	0.17
Kinabalu montane alpine meadows	0.082	0.082	0.09	0.082	0.057	0.057	0.066	0.069	0.078	0.077	0.083	0.074	0.084	0.084	0.092	0.086	0.105	0.104	0.114	0.102
Alberta-British Columbia foothills forests	0.069	0.072	0.071	0.081	0.033	0.034	0.034	0.041	0.057	0.059	0.058	0.065	0.066	0.069	0.069	0.08	0.082	0.084	0.084	0.095
Baltic mixed forests	0.072	0.074	0.073	0.081	0.033	0.034	0.033	0.038	0.069	0.071	0.07	0.077	0.061	0.062	0.061	0.069	0.089	0.09	0.089	0.1
Cape York Peninsula tropical savanna	0.065	0.066	0.071	0.081	0.036	0.036	0.042	0.052	0.059	0.06	0.062	0.068	0.07	0.072	0.08	0.1	0.086	0.087	0.092	0.104
Faroe Islands boreal grasslands	0.07	0.072	0.071	0.081	NA	NA	NA	NA	0.072	0.075	0.074	0.084	NA	NA	NA	NA	0.033	0.034	0.032	0.036
Sayan Alpine meadows and tundra	0.072	0.075	0.072	0.081	0.009	0.009	0.009	0.011	0.063	0.064	0.063	0.068	0.064	0.066	0.063	0.069	0.083	0.086	0.082	0.095
Southwest Borneo freshwater swamp forests	0.085	0.085	0.092	0.081	0.052	0.052	0.061	0.06	0.082	0.082	0.087	0.075	0.083	0.083	0.091	0.08	0.111	0.11	0.121	0.107
Banda Sea Islands moist deciduous forests	0.076	0.079	0.095	0.08	0.077	0.082	0.108	0.083	0.07	0.074	0.088	0.075	0.077	0.079	0.094	0.078	0.102	0.104	0.128	0.105
North Atlantic moist mixed forests	0.07	0.072	0.071	0.08	0.024	0.024	0.024	0.027	0.07	0.072	0.071	0.079	0.039	0.04	0.039	0.044	0.085	0.087	0.085	0.095
Rakiura Island temperate forests	0.053	0.058	0.06	0.08	NA	NA	NA	NA	0.056	0.059	0.062	0.078	0.027	0.037	0.037	0.067	0.099	0.106	0.116	0.17
Sarmatic mixed forests	0.071	0.072	0.071	0.08	0.032	0.032	0.032	0.037	0.062	0.064	0.063	0.069	0.069	0.071	0.069	0.076	0.087	0.089	0.088	0.1
Sayan montane conifer forests	0.071	0.074	0.07	0.08	0.017	0.017	0.017	0.019	0.063	0.065	0.063	0.069	0.073	0.075	0.071	0.078	0.081	0.084	0.08	0.093
Sulawesi lowland rain forests	0.081	0.082	0.095	0.08	0.053	0.053	0.063	0.054	0.069	0.069	0.079	0.067	0.095	0.096	0.109	0.092	0.099	0.101	0.12	0.1
Tasmanian Central Highland forests	0.069	0.07	0.072	0.08	0.029	0.029	0.031	0.03	0.063	0.064	0.066	0.072	0.076	0.077	0.08	0.089	0.098	0.1	0.103	0.115
Tasmanian temperate forests	0.07	0.071	0.073	0.08	0.031	0.031	0.032	0.032	0.063	0.064	0.066	0.073	0.084	0.085	0.088	0.094	0.098	0.1	0.103	0.115
Caledon conifer forests	0.07	0.071	0.07	0.079	0.021	0.022	0.021	0.025	0.07	0.072	0.071	0.08	0.033	0.035	0.034	0.04	0.08	0.081	0.08	0.089
Christmas and Cocos Islands tropical forests	0.076	0.077	0.08	0.079	NA	NA	NA	NA	0.078	0.079	0.082	0.08	0.073	0.074	0.076	0.071	0.073	0.072	0.093	0.14
Tasmanian temperate rain forests	0.069	0.07	0.072	0.079	0.026	0.026	0.027	0.031	0.062	0.063	0.065	0.071	0.084	0.084	0.088	0.096	0.098	0.1	0.103	0.115
Ussuri broadleaf and mixed forests	0.071	0.074	0.07	0.079	0.028	0.029	0.028	0.033	0.068	0.07	0.067	0.075	0.072	0.074	0.069	0.08	0.08	0.082	0.078	0.088
Khangai Mountains conifer forests	0.07	0.073	0.07	0.078	0.026	0.026	0.024	0.027	0.067	0.069	0.068	0.074	0.039	0.04	0.039	0.043	0.077	0.08	0.076	0.087
Midwestern Canadian Shield forests	0.066	0.069	0.067	0.078	0.045	0.048	0.047	0.057	0.05	0.051	0.05	0.057	0.097	0.103	0.1	0.123	0.078	0.081	0.079	0.091
New Britain-New Ireland montane rain forests	0.045	0.047	0.057	0.078	0.061	0.067	0.08	0.106	0.046	0.047	0.059	0.082	0.032	0.032	0.04	0.056	0.051	0.05	0.059	0.073
Suiphun-Khanka meadows and forest meadows	0.071	0.074	0.07	0.078	0.045	0.046	0.044	0.051	0.062	0.064	0.061	0.066	0.077	0.079	0.074	0.084	0.082	0.085	0.08	0.091
Central British Columbia Mountain forests	0.066	0.068	0.068	0.077	0.034	0.036	0.035	0.042	0.053	0.055	0.054	0.062	0.046	0.048	0.047	0.057	0.078	0.081	0.08	0.091
Lord Howe Island subtropical forests	0.062	0.067	0.072	0.077	NA	NA	NA	NA	0.057	0.059	0.062	0.067	0.075	0.095	0.127	0.136	0.156	0.159	0.163	0.169
Magellanic subpolar forests	0.069	0.069	0.07	0.077	0.021	0.019	0.021	0.035	0.074	0.074	0.074	0.079	0.051	0.053	0.055	0.076	0.08	0.08	0.08	0.088
Da Hinggan-Dzhagdy Mountains conifer forests	0.069	0.071	0.067	0.076	0.026	0.027	0.025	0.028	0.063	0.065	0.062	0.069	0.078	0.081	0.075	0.085	0.077	0.08	0.075	0.086
Madeira evergreen forests	0.064	0.064	0.067	0.076	NA	NA	NA	NA	0.063	0.062	0.066	0.073	0.048	0.041	0.062	0.07	0.08	0.082	0.082	0.098
Mid-Continental Canadian forests	0.065	0.067	0.067	0.076	0.027	0.028	0.027	0.032	0.049	0.05	0.05	0.056	0.091	0.096	0.094	0.116	0.078	0.081	0.08	0.092
Sulawesi montane rain forests	0.078	0.079	0.093	0.076	0.052	0.052	0.063	0.055	0.067	0.066	0.076	0.061	0.09	0.094	0.108	0.091	0.092	0.093	0.114	0.094
Trans-Baikal conifer forests	0.067	0.07	0.066	0.076	0.014	0.014	0.013	0.015	0.059	0.061	0.059	0.065	0.075	0.077	0.072	0.082	0.077	0.079	0.076	0.09
Chatham Island temperate forests	0.049	0.05	0.056	0.075	NA	NA	NA	NA	0.05	0.051	0.057	0.075	0.022	0.022	0.031	0.076	NA	NA	NA	NA
Cook Islands tropical moist forests	0.06	0.062	0.065	0.075	NA	NA	NA	NA	0.08	0.083	0.086	0.096	0.035	0.036	0.039	0.049	0.039	0.041	0.049	0.05
New Britain-New Ireland lowland rain forests	0.047	0.048	0.058	0.075	0.04	0.044	0.058	0.088	0.049	0.051	0.061	0.079	0.04	0.041	0.048	0.06	0.051	0.051	0.06	0.072
Rapa Nui subtropical broadleaf forests	0.058	0.059	0.063	0.075	NA	NA	NA	NA	0.088	0.088	0.093	0.088	0.039	0.04	0.043	0.066	NA	NA	NA	NA
Sayan Intermontane steppe	0.067	0.069	0.067	0.075	0.01	0.011	0.01	0.012	0.064	0.066	0.064	0.07	0.064	0.066	0.063	0.069	0.072	0.075	0.071	0.082
Amur meadow steppe	0.068	0.07	0.066	0.074	0.038	0.039	0.037	0.044	0.058	0.06	0.057	0.064	0.074	0.077	0.072	0.083	0.079	0.082	0.077	0.087
Hokkaido deciduous forests	0.067	0.069	0.065	0.074	0.014	0.014	0.014	0.017	0.068	0.07	0.067	0.072	0.059	0.063	0.056	0.07	0.072	0.074	0.07	0.083
Hokkaido montane conifer forests	0.066	0.068	0.065	0.073	0.011	0.012	0.012	0.014	0.067	0.069	0.066	0.071	0.059	0.063	0.056	0.07	0.074	0.076	0.072	0.084
Queen Charlotte Islands	0.062	0.065	0.064	0.073	0.022	0.022	0.022	0.025	0.065	0.068	0.067	0.076	NA	NA	NA	NA	0.049	0.052	0.051	0.061
Scandinavian and Russian taiga	0.065	0.066	0.065	0.073	0.028	0.028	0.028	0.033	0.059	0.061	0.06	0.066	0.055	0.056	0.055	0.061	0.077	0.078	0.077	0.087
Antipodes Subantarctic Islands tundra	0.041	0.048	0.053	0.072	NA	NA	NA	NA	0.041	0.048	0.053	0.072	NA	NA	NA	NA	NA	NA	NA	NA
Samoan tropical moist forests	0.048	0.05	0.056	0.072	NA	NA	NA	NA	0.052	0.054	0.06	0.071	0.039	0.042	0.047	0.074	0.043	0.047	0.055	0.074
Western Siberian hemiboreal forests	0.064	0.066	0.064	0.072	0.029	0.03	0.03	0.032	0.052	0.054	0.052	0.057	0.068	0.07	0.068	0.074	0.076	0.079	0.075	0.087
Louisiade Archipelago rain forests	0.066	0.069	0.079	0.071	0.131	0.135	0.154	0.135	0.05	0.05	0.057	0.052	0.073	0.078	0.093	0.084	0.066	0.068	0.079	0.071
Seram rain forests	0.059	0.063	0.076	0.071	0.022	0.025	0.033	0.029	0.056	0.06	0.072	0.068	0.056	0.059	0.071	0.066	0.078	0.082	0.099	0.092
Ural montane forests and tundra	0.063	0.065	0.063	0.071	0.032	0.032	0.032	0.036	0.058	0.059	0.058	0.063	0.074	0.076	0.074	0.081	0.071	0.073	0.071	0.081
Admiralty Islands lowland rain forests	0.057	0.058	0.065	0.07	0.052	0.054	0.059	0.062	0.058	0.059	0.065	0.069	0.057	0.059	0.065	0.07	0.058	0.058	0.067	0.075
East Siberian taiga	0.062	0.064	0.061	0.07	0.025	0.025	0.024	0.027	0.056	0.057	0.056	0.061	0.075	0.078	0.072	0.082	0.067	0.069	0.067	0.079
Halmahera rain forests	0.058	0.062	0.071	0.07	0.066	0.064	0.076	0.07	0.047	0.051	0.059	0.06	0.067	0.071	0.082	0.077	0.082	0.086	0.098	0.093
Northern transitional alpine forests	0.06	0.062	0.062	0.07	0.039	0.041	0.04	0.047	0.054	0.056	0.055	0.063	0.046	0.048	0.047	0.057	0.069	0.071	0.071	0.08
Central Polynesian tropical moist forests	0.054	0.054	0.059	0.069	NA	NA	NA	NA	0.124	0.125	0.131	0.121	0.033	0.034	0.039	0.053	NA	NA	NA	NA
Northern Pacific coastal forests	0.058	0.06	0.059	0.069	0.035	0.037	0.036	0.044	0.059	0.062	0.061	0.07	0.046	0.048	0.047	0.057	0.059	0.06	0.061	0.07
Pacific Coastal Mountain icefields and tundra	0.058	0.06	0.06	0.069	0.035	0.037	0.036	0.044	0.059	0.061	0.06	0.07	0.068	0.07	0.07	0.077	0.059	0.061	0.061	0.071
Scandinavian coastal conifer forests	0.062	0.063	0.062	0.069	0.024	0.025	0.025	0.028	0.061	0.063	0.062	0.068	0.041	0.042	0.041	0.046	0.069	0.071	0.07	0.078
Buru rain forests	0.057	0.06	0.07	0.068	0.014	0.013	0.016	0.012	0.053	0.056	0.065	0.064	0.063	0.066	0.076	0.068	0.077	0.083	0.1	0.092
Northern Cordillera forests	0.058	0.059	0.059	0.068	0.034	0.036	0.035	0.043	0.054	0.056	0.055	0.063	0.046	0.048	0.047	0.057	0.063	0.065	0.065	0.074
Okhotsk-Manchurian taiga	0.06	0.062	0.059	0.068	0.019	0.02	0.019	0.021	0.054	0.056	0.054	0.06	0.073	0.076	0.07	0.082	0.069	0.071	0.067	0.078
Scandinavian Montane Birch forest and grasslands	0.061	0.063	0.061	0.068	0.023	0.024	0.023	0.027	0.06	0.061	0.06	0.066	0.041	0.042	0.041	0.046	0.07	0.071	0.07	0.078
Southern Hudson Bay taiga	0.058	0.06	0.059	0.068	0.038	0.04	0.04	0.049	0.048	0.05	0.049	0.055	0.046	0.048	0.047	0.057	0.066	0.068	0.067	0.078
South Siberian forest steppe	0.059	0.062	0.059	0.067	0.016	0.016	0.016	0.018	0.053	0.055	0.053	0.057	0.042	0.044	0.042	0.046	0.069	0.071	0.068	0.079
Trobriand Islands rain forests	0.056	0.059	0.066	0.067	0.074	0.085	0.094	0.103	0.046	0.047	0.053	0.051	0.055	0.061	0.068	0.069	0.071	0.076	0.084	0.082
Azores temperate mixed forests	0.058	0.059	0.06	0.066	NA	NA	NA	NA	0.06	0.061	0.061	0.067	NA	NA	NA	NA	0.041	0.044	0.05	0.059
Juan Fern��ndez Islands temperate forests	0.028	0.03	0.039	0.066	NA	NA	NA	NA	0.028	0.03	0.039	0.066	NA	NA	NA	NA	NA	NA	NA	NA
South Sakhalin-Kurile mixed forests	0.059	0.061	0.058	0.066	0.015	0.015	0.014	0.016	0.063	0.065	0.063	0.068	0.044	0.049	0.042	0.054	0.06	0.062	0.059	0.07
West Siberian taiga	0.059	0.06	0.058	0.066	0.029	0.03	0.03	0.032	0.052	0.053	0.051	0.056	0.071	0.072	0.071	0.077	0.066	0.068	0.066	0.076
Kermadec Islands subtropical moist forests	0.054	0.056	0.058	0.065	NA	NA	NA	NA	0.056	0.058	0.06	0.068	0.043	0.044	0.046	0.044	NA	NA	NA	NA
Norfolk Island subtropical forests	0.046	0.05	0.053	0.065	NA	NA	NA	NA	0.046	0.051	0.054	0.068	NA	NA	NA	NA	0.047	0.048	0.048	0.055
Tubuai tropical moist forests	0.051	0.059	0.061	0.065	NA	NA	NA	NA	0.087	0.107	0.109	0.106	0.026	0.027	0.03	0.04	0.041	0.042	0.041	0.042
Aleutian Islands tundra	0.051	0.054	0.053	0.064	NA	NA	NA	NA	0.056	0.058	0.057	0.067	NA	NA	NA	NA	0.031	0.04	0.038	0.053
Muskwa-Slave Lake forests	0.055	0.057	0.056	0.064	0.03	0.031	0.032	0.037	0.046	0.047	0.047	0.054	0.046	0.048	0.047	0.057	0.062	0.064	0.063	0.072
Alaska-St. Elias Range tundra	0.053	0.054	0.054	0.063	0.041	0.042	0.042	0.048	0.055	0.057	0.056	0.065	NA	NA	NA	NA	0.051	0.052	0.052	0.061
Eastern Canadian Shield taiga	0.053	0.055	0.054	0.063	0.037	0.039	0.038	0.047	0.048	0.049	0.048	0.054	0.046	0.048	0.047	0.057	0.059	0.061	0.06	0.07
Central Range montane rain forests	0.041	0.046	0.052	0.062	0.044	0.063	0.069	0.098	0.037	0.037	0.041	0.042	0.039	0.043	0.049	0.065	0.052	0.056	0.062	0.072
Trans-Baikal Bald Mountain tundra	0.055	0.057	0.054	0.061	0.017	0.017	0.016	0.019	0.05	0.051	0.049	0.055	0.064	0.067	0.062	0.07	0.061	0.063	0.06	0.07
Alaska Peninsula montane taiga	0.05	0.051	0.051	0.06	0.06	0.062	0.061	0.07	0.052	0.054	0.053	0.062	NA	NA	NA	NA	0.046	0.047	0.047	0.056
Copper Plateau taiga	0.051	0.052	0.052	0.06	0.041	0.042	0.042	0.048	0.051	0.052	0.052	0.058	NA	NA	NA	NA	0.051	0.053	0.053	0.062
Sakhalin Island taiga	0.052	0.054	0.052	0.06	0.015	0.015	0.014	0.016	0.053	0.055	0.053	0.059	0.027	0.028	0.026	0.031	0.056	0.058	0.055	0.066
Yukon Interior dry forests	0.051	0.053	0.053	0.06	0.05	0.052	0.051	0.061	0.046	0.047	0.047	0.053	NA	NA	NA	NA	0.055	0.057	0.057	0.065
Beringia lowland tundra	0.047	0.05	0.05	0.059	0.06	0.062	0.061	0.07	0.05	0.051	0.051	0.059	NA	NA	NA	NA	0.044	0.047	0.048	0.058
Newfoundland Highland forests	0.051	0.053	0.052	0.059	0.03	0.032	0.031	0.035	0.054	0.056	0.055	0.061	NA	NA	NA	NA	0.046	0.048	0.048	0.057
Interior Yukon-Alaska alpine tundra	0.048	0.049	0.049	0.058	0.06	0.062	0.061	0.07	0.047	0.049	0.048	0.056	NA	NA	NA	NA	0.048	0.049	0.049	0.059
South Avalon-Burin oceanic barrens	0.051	0.053	0.052	0.058	NA	NA	NA	NA	0.055	0.056	0.056	0.062	NA	NA	NA	NA	0.042	0.043	0.043	0.05
Cook Inlet taiga	0.049	0.051	0.05	0.057	0.041	0.042	0.042	0.048	0.05	0.051	0.051	0.057	NA	NA	NA	NA	0.049	0.05	0.05	0.058
Northern Canadian Shield taiga	0.048	0.05	0.05	0.057	0.032	0.033	0.033	0.038	0.042	0.043	0.043	0.048	0.046	0.048	0.047	0.057	0.053	0.055	0.054	0.063
Southeastern Papuan rain forests	0.045	0.046	0.052	0.057	0.051	0.061	0.071	0.092	0.039	0.039	0.043	0.042	0.046	0.048	0.054	0.062	0.055	0.056	0.061	0.066
Wrangel Island arctic desert	0.019	0.018	0.024	0.057	NA	NA	NA	NA	0.045	0.045	0.045	0.047	NA	NA	NA	NA	0.008	0.008	0.016	0.061
Beringia upland tundra	0.045	0.048	0.048	0.056	0.06	0.062	0.061	0.07	0.045	0.046	0.046	0.053	NA	NA	NA	NA	0.045	0.048	0.048	0.058
Central Range sub-alpine grasslands	0.044	0.046	0.051	0.056	0.046	0.058	0.06	0.081	0.039	0.039	0.043	0.043	0.039	0.042	0.046	0.055	0.056	0.059	0.064	0.07
Eastern Micronesia tropical moist forests	0.047	0.049	0.054	0.056	NA	NA	NA	NA	0.079	0.081	0.087	0.081	0.038	0.039	0.044	0.048	NA	NA	NA	NA
Iceland boreal birch forests and alpine tundra	0.046	0.048	0.048	0.056	NA	NA	NA	NA	0.049	0.051	0.05	0.059	NA	NA	NA	NA	0.032	0.033	0.033	0.037
Northwest Territories taiga	0.047	0.048	0.048	0.056	0.037	0.038	0.038	0.044	0.043	0.044	0.043	0.05	NA	NA	NA	NA	0.049	0.051	0.051	0.059
Biak-Numfoor rain forests	0.045	0.051	0.058	0.055	0.053	0.057	0.063	0.052	0.046	0.053	0.062	0.059	0.034	0.036	0.043	0.037	0.057	0.063	0.071	0.069
Interior Alaska-Yukon lowland taiga	0.045	0.047	0.047	0.055	0.06	0.062	0.061	0.07	0.052	0.054	0.053	0.06	NA	NA	NA	NA	0.04	0.041	0.041	0.05
Ogilvie-MacKenzie alpine tundra	0.047	0.048	0.048	0.055	0.06	0.062	0.061	0.07	0.043	0.044	0.043	0.049	NA	NA	NA	NA	0.049	0.05	0.05	0.058
San F��lix-San Ambrosio Islands temperate forests	0.051	0.052	0.05	0.055	NA	NA	NA	NA	0.051	0.052	0.05	0.055	NA	NA	NA	NA	NA	NA	NA	NA
Kola Peninsula tundra	0.049	0.05	0.049	0.054	0.027	0.028	0.027	0.032	0.05	0.051	0.05	0.055	0.027	0.028	0.026	0.031	0.049	0.051	0.049	0.055
Northern New Guinea lowland rain and freshwater swamp forests	0.04	0.041	0.047	0.051	0.037	0.043	0.051	0.076	0.037	0.036	0.041	0.04	0.039	0.041	0.048	0.055	0.052	0.053	0.059	0.058
Kamchatka-Kurile meadows and sparse forests	0.043	0.044	0.043	0.05	0.003	0.003	0.003	0.003	0.049	0.05	0.048	0.054	NA	NA	NA	NA	0.036	0.037	0.037	0.045
Northwest Russian-Novaya Zemlya tundra	0.045	0.046	0.045	0.05	0.016	0.016	0.016	0.019	0.049	0.051	0.049	0.054	0.027	0.028	0.026	0.031	0.044	0.045	0.044	0.05
Torngat Mountain tundra	0.042	0.043	0.043	0.05	NA	NA	NA	NA	0.03	0.031	0.031	0.036	NA	NA	NA	NA	0.046	0.047	0.047	0.055
Brooks-British Range tundra	0.042	0.043	0.043	0.049	0.06	0.062	0.061	0.07	0.043	0.045	0.044	0.05	NA	NA	NA	NA	0.041	0.042	0.042	0.049
Northern New Guinea montane rain forests	0.036	0.038	0.044	0.049	0.032	0.043	0.052	0.081	0.035	0.034	0.039	0.039	0.034	0.035	0.041	0.049	0.047	0.05	0.058	0.058
Southern New Guinea lowland rain forests	0.038	0.039	0.045	0.049	0.022	0.031	0.036	0.054	0.038	0.038	0.042	0.042	0.035	0.037	0.045	0.054	0.049	0.049	0.056	0.059
Low Arctic tundra	0.039	0.04	0.04	0.048	0.037	0.038	0.038	0.044	0.035	0.036	0.036	0.041	NA	NA	NA	NA	0.041	0.043	0.042	0.051
New Guinea mangroves	0.038	0.038	0.045	0.048	0.018	0.02	0.026	0.037	0.038	0.038	0.044	0.044	0.038	0.039	0.048	0.056	0.048	0.048	0.055	0.059
Vogelkop-Aru lowland rain forests	0.036	0.038	0.046	0.048	0.018	0.029	0.038	0.051	0.035	0.035	0.041	0.04	0.043	0.048	0.059	0.064	0.043	0.044	0.054	0.052
Yamal-Gydan tundra	0.042	0.043	0.042	0.048	0.016	0.016	0.016	0.019	0.045	0.046	0.046	0.051	0.022	0.023	0.022	0.025	0.041	0.042	0.041	0.048
Arctic foothills tundra	0.039	0.04	0.04	0.047	0.06	0.062	0.061	0.07	0.04	0.041	0.041	0.046	NA	NA	NA	NA	0.038	0.039	0.039	0.046
Huon Peninsula montane rain forests	0.042	0.042	0.047	0.047	0.05	0.051	0.061	0.075	0.038	0.038	0.042	0.04	0.044	0.044	0.049	0.051	0.053	0.053	0.058	0.055
Southern New Guinea freshwater swamp forests	0.037	0.038	0.044	0.047	0.017	0.019	0.025	0.036	0.038	0.038	0.043	0.042	0.034	0.036	0.044	0.051	0.047	0.047	0.054	0.057
Trans Fly savanna and grasslands	0.042	0.041	0.047	0.047	0.019	0.018	0.026	0.028	0.042	0.041	0.046	0.044	0.039	0.038	0.046	0.049	0.054	0.052	0.06	0.061
Kamchatka Mountain tundra and forest tundra	0.04	0.041	0.04	0.046	0.003	0.003	0.003	0.003	0.048	0.049	0.048	0.052	NA	NA	NA	NA	0.034	0.035	0.034	0.041
Arctic coastal tundra	0.037	0.038	0.038	0.044	0.06	0.062	0.061	0.07	0.035	0.035	0.035	0.039	NA	NA	NA	NA	0.038	0.039	0.039	0.045
Cherskii-Kolyma mountain tundra	0.038	0.039	0.038	0.044	0.006	0.006	0.006	0.008	0.046	0.047	0.046	0.05	NA	NA	NA	NA	0.034	0.035	0.034	0.041
Kamchatka-Kurile taiga	0.038	0.039	0.038	0.044	0.003	0.003	0.003	0.003	0.046	0.047	0.046	0.051	NA	NA	NA	NA	0.032	0.033	0.033	0.039
Northeast Siberian taiga	0.038	0.039	0.038	0.044	0.006	0.006	0.006	0.008	0.045	0.046	0.045	0.051	0.022	0.023	0.022	0.025	0.035	0.036	0.034	0.041
Taimyr-Central Siberian tundra	0.038	0.039	0.038	0.044	0.003	0.003	0.003	0.003	0.043	0.044	0.043	0.049	0.022	0.023	0.022	0.025	0.035	0.036	0.035	0.042
Bering tundra	0.037	0.038	0.037	0.043	0.003	0.003	0.003	0.003	0.044	0.046	0.044	0.049	NA	NA	NA	NA	0.031	0.032	0.032	0.039
Chukchi Peninsula tundra	0.035	0.036	0.035	0.041	0.003	0.003	0.003	0.003	0.042	0.043	0.042	0.046	NA	NA	NA	NA	0.032	0.032	0.032	0.038
Marielandia Antarctic tundra	0.043	0.041	0.04	0.041	NA	NA	NA	NA	0.043	0.041	0.04	0.041	NA	NA	NA	NA	NA	NA	NA	NA
Yapen rain forests	0.036	0.038	0.043	0.04	0.033	0.053	0.054	0.057	0.035	0.035	0.04	0.037	0.029	0.029	0.034	0.03	0.049	0.048	0.055	0.051
Southern Indian Ocean Islands tundra	0.014	0.015	0.02	0.039	NA	NA	NA	NA	0.014	0.015	0.02	0.039	NA	NA	NA	NA	NA	NA	NA	NA
Vogelkop montane rain forests	0.031	0.031	0.038	0.038	0.015	0.023	0.031	0.045	0.032	0.032	0.038	0.036	0.028	0.028	0.037	0.037	0.038	0.038	0.047	0.046
Northeast Siberian coastal tundra	0.031	0.031	0.031	0.036	0.005	0.005	0.005	0.006	0.035	0.036	0.037	0.042	0.022	0.023	0.022	0.025	0.031	0.031	0.031	0.036
Middle Arctic tundra	0.026	0.026	0.026	0.031	NA	NA	NA	NA	0.031	0.032	0.031	0.034	NA	NA	NA	NA	0.024	0.025	0.025	0.031
Baffin coastal tundra	0.024	0.024	0.024	0.027	NA	NA	NA	NA	0.035	0.035	0.035	0.037	NA	NA	NA	NA	0.019	0.019	0.02	0.023
Davis Highlands tundra	0.024	0.024	0.024	0.027	NA	NA	NA	NA	0.035	0.035	0.035	0.037	NA	NA	NA	NA	0.019	0.019	0.02	0.023
High Arctic tundra	0.022	0.022	0.023	0.026	NA	NA	NA	NA	0.035	0.035	0.035	0.037	NA	NA	NA	NA	0.018	0.018	0.018	0.022
Kalaallit Nunaat high arctic tundra	0.021	0.021	0.021	0.025	NA	NA	NA	NA	0.036	0.037	0.037	0.039	NA	NA	NA	NA	0.013	0.013	0.014	0.017
Arctic desert	0.018	0.018	0.019	0.024	NA	NA	NA	NA	0.042	0.044	0.043	0.052	NA	NA	NA	NA	0.01	0.009	0.011	0.014
Kalaallit Nunaat low arctic tundra	0.015	0.015	0.016	0.019	NA	NA	NA	NA	0.024	0.025	0.025	0.027	NA	NA	NA	NA	0.008	0.007	0.008	0.013
Novosibirsk Islands arctic desert	0.013	0.013	0.014	0.019	NA	NA	NA	NA	0.019	0.02	0.021	0.029	NA	NA	NA	NA	0.01	0.009	0.011	0.014
