# Supplementary material for: The future-focused Proactive Conservation Index highlights unrecognized global priorities for vertebrate conservation
Source: PLoS Biol. 2025 Oct 21;23(10):e3003422. doi: 10.1371/journal.pbio.3003422 (PMC12539808; doi:10.1371/journal.pbio.3003422)
Supplement: S3 Data — Average scores are displayed for all terrestrial vertebrate classes (mammals, birds, reptiles, and amphibians) combined, for the year 2100 under scenario SSP 5.85. Also displayed are the residuals and log-residuals of a regression between average PCI scores and proportion of threatened species. (XLSX) [file pbio.3003422.s016.xlsx]

## Sheet: prop_thrt_eco_df
Ecoregion	PCI_vert_2100_ssp585	prop_thrt	pci	residuals	log_residuals
Admiralty Islands lowland rain forests	0.0699135	0.0381679	0.32314	-0.677968	-0.517584
Aegean and Western Turkey sclerophyllous and mixed forests	0.111413	0.0615836	0.514948	0.0569644	0.055401
Afghan Mountains semi-desert	0.117234	0.0301508	0.541857	0.208245	0.189169
Al Hajar montane woodlands	0.147726	0.0482759	0.682791	0.746822	0.557798
Alai-Western Tian Shan steppe	0.124542	0.0534979	0.575632	0.310909	0.270721
Alashan Plateau semi-desert	0.122381	0.040404	0.565646	0.289156	0.253988
Alaska Peninsula montane taiga	0.0595168	0.0375	0.275087	-0.869309	-0.625569
Alaska-St. Elias Range tundra	0.0630145	0.027027	0.291253	-0.790333	-0.582402
Albany thickets	0.135704	0.0417362	0.627225	0.533657	0.427655
Alberta Mountain forests	0.0825827	0.025641	0.381697	-0.426471	-0.355204
Alberta-British Columbia foothills forests	0.0805399	0.0245902	0.372255	-0.462819	-0.380366
Albertine Rift montane forests	0.120415	0.0601647	0.556557	0.225364	0.203238
Aldabra Island xeric scrub	0.119422	0.291667	0.551966	-0.113997	-0.107954
Aleutian Islands tundra	0.0639204	0.0666667	0.29544	-0.828135	-0.603296
Allegheny Highlands forests	0.117503	0.0436893	0.543099	0.194391	0.177637
Alps conifer and mixed forests	0.0980313	0.04947	0.4531	-0.173647	-0.160116
Altai alpine meadow and tundra	0.0966782	0.0289256	0.446846	-0.170265	-0.15723
Altai montane forest and forest steppe	0.0961359	0.036	0.44434	-0.190067	-0.174009
Altai steppe and semi-desert	0.095524	0.0269058	0.441512	-0.188826	-0.172966
Alto Paran�� Atlantic forests	0.140526	0.0631902	0.649512	0.592996	0.465616
Amazon-Orinoco-Southern Caribbean mangroves	0.10684	0.0408678	0.493814	0.00113466	0.00113402
Amur meadow steppe	0.0744003	0.0301205	0.343878	-0.58396	-0.459928
Anatolian conifer and deciduous mixed forests	0.112125	0.0514706	0.518241	0.0841554	0.0808013
Andaman Islands rain forests	0.115219	0.113772	0.53254	0.0551131	0.053648
Angolan Miombo woodlands	0.120364	0.0287829	0.556323	0.268038	0.237471
Angolan Mopane woodlands	0.126181	0.0339806	0.58321	0.36838	0.313627
Angolan montane forest-grassland mosaic	0.118078	0.0169697	0.545756	0.242222	0.216902
Angolan scarp savanna and woodlands	0.113635	0.0264228	0.525218	0.146844	0.137014
Antipodes Subantarctic Islands tundra	0.0724426	0.192308	0.334829	-0.851333	-0.615906
Appalachian mixed mesophytic forests	0.136027	0.0550162	0.628718	0.52115	0.419467
Appalachian-Blue Ridge forests	0.141483	0.078125	0.653934	0.59008	0.463784
Appenine deciduous montane forests	0.0966532	0.0497512	0.446731	-0.199517	-0.181919
Apure-Villavicencio dry forests	0.108249	0.0376597	0.500325	0.0316344	0.0311444
Arabian Desert and East Sahero-Arabian xeric shrublands	0.134795	0.0689655	0.62302	0.479041	0.391394
Arabian Peninsula coastal fog desert	0.167465	0.0625	0.774021	1.09199	0.738115
Araucaria moist forests	0.137929	0.0481713	0.637506	0.565817	0.448408
Araya and Paria xeric scrub	0.101449	0.042953	0.468897	-0.101434	-0.0966129
Arctic coastal tundra	0.0442524	0.0444444	0.204535	-1.16106	-0.770601
Arctic desert	0.023501	0.25	0.108622	-1.85998	-1.05081
Arctic foothills tundra	0.0466975	0.04	0.215836	-1.10978	-0.746583
Arizona Mountains forests	0.138968	0.021028	0.642309	0.623047	0.484305
Arnhem Land tropical savanna	0.0826193	0.0614407	0.381866	-0.475168	-0.388772
Ascension scrub and grasslands	0.161193	1	0.745031	-0.246329	-0.220202
Atacama desert	0.0979374	0.0772532	0.452666	-0.213911	-0.193847
Atlantic Coast restingas	0.129854	0.0579937	0.600185	0.402889	0.338533
Atlantic Equatorial coastal forests	0.106755	0.0373832	0.493422	0.00439758	0.00438794
Atlantic coastal desert	0.124561	0.0358744	0.575719	0.335764	0.289504
Atlantic coastal pine barrens	0.122708	0.0569948	0.567155	0.272153	0.240711
Atlantic dry forests	0.126926	0.0455992	0.58665	0.365959	0.311857
Atlantic mixed forests	0.094189	0.0437956	0.435341	-0.23684	-0.21256
Australian Alps montane grasslands	0.0845231	0.0820106	0.390665	-0.468589	-0.384302
Azerbaijan shrub desert and steppe	0.109779	0.0526316	0.507398	0.0391719	0.0384242
Azores temperate mixed forests	0.0660673	0.111111	0.305363	-0.851074	-0.615766
Badghyz and Karabil semi-desert	0.125839	0.0469314	0.58163	0.344022	0.295667
Baffin coastal tundra	0.0269817	0.153846	0.12471	-1.63865	-0.970268
Bahamian pine mosaic	0.130718	0.156716	0.604179	0.283524	0.24961
Bahamian-Antillean mangroves	0.152197	0.258427	0.703453	0.550226	0.438401
Bahia coastal forests	0.138291	0.0764007	0.639181	0.533433	0.427509
Bahia interior forests	0.145601	0.0712291	0.672969	0.675725	0.516246
Baja California desert	0.136904	0.0392857	0.632769	0.559257	0.44421
Baj��o dry forests	0.140467	0.0362319	0.649238	0.62942	0.488224
Balkan mixed forests	0.0986406	0.0459016	0.455916	-0.157444	-0.146214
Balsas dry forests	0.150799	0.0750577	0.696992	0.766553	0.56903
Baltic mixed forests	0.0809681	0.0110497	0.374234	-0.436374	-0.362122
Baluchistan xeric woodlands	0.135705	0.0535117	0.62723	0.517285	0.416923
Banda Sea Islands moist deciduous forests	0.0797447	0.0232558	0.36858	-0.475702	-0.389134
Belizian pine forests	0.104778	0.0319328	0.484286	-0.024606	-0.0243081
Beni savanna	0.0990228	0.0286792	0.457683	-0.126559	-0.119168
Bering tundra	0.0428751	0.0571429	0.198169	-1.204	-0.790275
Beringia lowland tundra	0.0588151	0.0561798	0.271843	-0.907971	-0.646041
Beringia upland tundra	0.0559709	0.0615385	0.258697	-0.96798	-0.677007
Bermuda subtropical conifer forests	0.107096	0.125	0.494999	-0.110888	-0.10516
Biak-Numfoor rain forests	0.0549875	0.0662651	0.254152	-0.992731	-0.689506
Blue Mountains forests	0.104722	0.0251046	0.484026	-0.0161848	-0.0160552
Bohai Sea saline meadow	0.100334	0.0378788	0.463744	-0.115027	-0.108879
Bolivian Yungas	0.107854	0.0494938	0.498499	0.007923	0.00789178
Bolivian montane dry forests	0.107012	0.0380079	0.494611	0.0082892	0.00825503
Borneo lowland rain forests	0.0929181	0.127745	0.429467	-0.377426	-0.320216
Borneo montane rain forests	0.0876652	0.127109	0.405188	-0.473857	-0.387883
Borneo peat swamp forests	0.0835982	0.125	0.386391	-0.546217	-0.435811
Brahmaputra Valley semi-evergreen forests	0.122217	0.103563	0.564886	0.198738	0.18127
Brigalow tropical savanna	0.0922729	0.0544994	0.426485	-0.287073	-0.252371
British Columbia mainland coastal forests	0.0950492	0.025	0.439317	-0.194979	-0.178128
Brooks-British Range tundra	0.0494754	0.0461538	0.228675	-1.06684	-0.726019
Buru rain forests	0.0675235	0.0643275	0.312094	-0.758266	-0.564328
Caatinga	0.135243	0.083196	0.625095	0.467725	0.383714
Caatinga Enclaves moist forests	0.116498	0.0246305	0.538451	0.202299	0.184235
Caledon conifer forests	0.0789314	0.0075188	0.364821	-0.469257	-0.384757
California Central Valley grasslands	0.127842	0.0517799	0.590887	0.374316	0.317956
California coastal sage and chaparral	0.134427	0.0337423	0.621321	0.521202	0.419501
California interior chaparral and woodlands	0.131163	0.0668524	0.606235	0.41482	0.347002
California montane chaparral and woodlands	0.138246	0.0630631	0.638975	0.551023	0.438915
Cameroonian Highlands forests	0.116471	0.0949807	0.538328	0.104271	0.0991851
Campos Rupestres montane savanna	0.145385	0.0580131	0.67197	0.69	0.524728
Canadian Aspen forests and parklands	0.0897464	0.0239521	0.414807	-0.291632	-0.255907
Canary Islands dry woodlands and forests	0.0885419	0.09375	0.409241	-0.410669	-0.344064
Cantabrian mixed forests	0.103064	0.0615385	0.476362	-0.097317	-0.0928681
Cantebury-Otago tussock grasslands	0.103749	0.304348	0.479528	-0.430098	-0.357743
Cape Verde Islands dry forests	0.159437	0.116279	0.736916	0.870414	0.62616
Cape York Peninsula tropical savanna	0.081487	0.032316	0.376633	-0.455903	-0.375626
Caqueta moist forests	0.0934347	0.0249196	0.431855	-0.224735	-0.202725
Cardamom Mountains rain forests	0.108965	0.087156	0.503636	-0.0237308	-0.0234536
Caribbean shrublands	0.121391	0.206081	0.561069	0.0423121	0.0414415
Carnarvon xeric shrublands	0.106625	0.0372093	0.492823	0.00224053	0.00223803
Carolines tropical moist forests	0.111435	0.254545	0.515054	-0.212238	-0.192468
Carpathian montane forests	0.0895208	0.0420561	0.413765	-0.320755	-0.278203
Carpentaria tropical savanna	0.0924206	0.025	0.427168	-0.243605	-0.218014
Cascade Mountains leeward forests	0.0944404	0.0173913	0.436503	-0.195752	-0.178776
Caspian Hyrcanian mixed forests	0.114326	0.0455927	0.528413	0.132999	0.124868
Caspian lowland desert	0.115587	0.0454545	0.534243	0.156512	0.145409
Catatumbo moist forests	0.115358	0.0451423	0.533184	0.152708	0.142114
Cauca Valley dry forests	0.125527	0.0471349	0.580186	0.337964	0.291149
Cauca Valley montane forests	0.130611	0.10099	0.603684	0.357602	0.30572
Caucasus mixed forests	0.128334	0.0885714	0.593161	0.33255	0.287095
Cayos Miskitos-San Andr��s and Providencia moist forests	0.097793	0.0461538	0.451999	-0.173464	-0.15996
Celtic broadleaf forests	0.0874864	0.00588235	0.404362	-0.308645	-0.268992
Central Afghan Mountains xeric woodlands	0.129237	0.0303951	0.597334	0.429901	0.357605
Central African mangroves	0.114398	0.0371594	0.528749	0.146049	0.13632
Central American Atlantic moist forests	0.124058	0.131393	0.573395	0.194565	0.177782
Central American dry forests	0.117693	0.0672023	0.543975	0.165287	0.152967
Central American montane forests	0.125671	0.151253	0.580852	0.197269	0.180043
Central American pine-oak forests	0.132246	0.15182	0.611242	0.318552	0.276534
Central Anatolian steppe	0.107187	0.0462963	0.49542	3.6851e-05	3.68504e-05
Central Anatolian steppe and woodlands	0.117392	0.0442804	0.542587	0.191521	0.17523
Central Andean dry puna	0.112693	0.0623974	0.520868	0.0795174	0.0765141
Central Andean puna	0.115145	0.0524194	0.532202	0.138682	0.129872
Central Andean wet puna	0.116037	0.0592834	0.536321	0.145645	0.135968
Central Asian northern desert	0.122425	0.0426357	0.565848	0.286863	0.252208
Central Asian riparian woodlands	0.124903	0.0524017	0.577303	0.319115	0.276961
Central Asian southern desert	0.127165	0.0545455	0.587758	0.357962	0.305985
Central British Columbia Mountain forests	0.0768376	0.0275229	0.355143	-0.535322	-0.42874
Central Canadian Shield forests	0.0819554	0.0454545	0.378798	-0.46533	-0.38208
Central China loess plateau mixed forests	0.130009	0.056266	0.600902	0.40815	0.342277
Central Congolian lowland forests	0.108419	0.03	0.50111	0.045398	0.0443976
Central Deccan Plateau dry deciduous forests	0.164914	0.0753564	0.762232	1.02714	0.706624
Central European mixed forests	0.0911886	0.0458015	0.421474	-0.295089	-0.25858
Central Indochina dry forests	0.118339	0.0969808	0.54696	0.136058	0.127565
Central Korean deciduous forests	0.0899193	0.0705882	0.415607	-0.352902	-0.302252
Central Mexican matorral	0.145465	0.0457516	0.672337	0.708524	0.53563
Central Pacific coastal forests	0.105621	0.0283401	0.488181	-0.00404234	-0.0040342
Central Persian desert basins	0.128603	0.0461165	0.594403	0.396253	0.333792
Central Polynesian tropical moist forests	0.0685264	0.111111	0.316729	-0.805553	-0.590867
Central Range montane rain forests	0.061887	0.032839	0.286042	-0.819109	-0.598347
Central Range sub-alpine grasslands	0.0563476	0.0361795	0.260438	-0.926113	-0.655504
Central Ranges xeric scrub	0.0909223	0.0252525	0.420242	-0.271669	-0.240331
Central Tibetan Plateau alpine steppe	0.119004	0.0337838	0.550038	0.235922	0.211817
Central U.S. hardwood forests	0.137265	0.0330033	0.634436	0.574717	0.454075
Central Zambezian Miombo woodlands	0.124442	0.0437094	0.575171	0.322666	0.27965
Central and Southern Cascades forests	0.104351	0.0214286	0.482308	-0.0179684	-0.0178089
Central and Southern mixed grasslands	0.138742	0.0238095	0.641264	0.614947	0.479302
Central forest-grasslands transition	0.139949	0.0283505	0.646844	0.630894	0.489128
Central tall grasslands	0.11701	0.0318182	0.540818	0.201765	0.183791
Cerrado	0.134443	0.0653503	0.621394	0.477533	0.390374
Changbai Mountains mixed forests	0.0888077	0.0324324	0.410469	-0.32067	-0.278139
Changjiang Plain evergreen forests	0.136264	0.0805785	0.629812	0.490201	0.398911
Chao Phraya freshwater swamp forests	0.110531	0.0818713	0.510873	0.0125523	0.0124741
Chao Phraya lowland moist deciduous forests	0.10796	0.0853365	0.498992	-0.039788	-0.0390168
Chatham Island temperate forests	0.0753626	0.153846	0.348326	-0.740363	-0.554093
Cherskii-Kolyma mountain tundra	0.0437732	0.0465116	0.202319	-1.17276	-0.775998
Chhota-Nagpur dry deciduous forests	0.142897	0.0940695	0.660469	0.594375	0.466482
Chiapas Depression dry forests	0.120069	0.0596107	0.554959	0.219742	0.198639
Chiapas montane forests	0.118409	0.0595855	0.547286	0.189085	0.173185
Chihuahuan desert	0.153276	0.0459259	0.708442	0.852713	0.616651
Chilean matorral	0.107382	0.107383	0.49632	-0.0810863	-0.0779663
Chimalapas montane forests	0.116641	0.041791	0.539116	0.181091	0.166438
Chin Hills-Arakan Yoma montane forests	0.10795	0.0790514	0.498945	-0.0312639	-0.0307852
Chiquitano dry forests	0.109403	0.0344086	0.50566	0.0574889	0.0558971
Choc��-Dari��n moist forests	0.118782	0.0593729	0.54901	0.196275	0.179213
Christmas and Cocos Islands tropical forests	0.0788715	0.166667	0.364544	-0.693828	-0.526991
Chukchi Peninsula tundra	0.0408281	0.0535714	0.188707	-1.23692	-0.805098
Cocos Island moist forests	0.132095	0	0.610543	0.525541	0.422349
Colorado Plateau shrublands	0.135137	0.0271493	0.624604	0.543576	0.434102
Colorado Rockies forests	0.124233	0.0167224	0.574204	0.356458	0.304877
Comoros forests	0.173728	0.268817	0.802971	0.943429	0.664454
Cook Inlet taiga	0.0574956	0.0337079	0.265745	-0.901509	-0.642648
Cook Islands tropical moist forests	0.0748224	0.181818	0.345829	-0.7914	-0.582997
Coolgardie woodlands	0.0893692	0.0104167	0.413064	-0.28001	-0.246868
Copper Plateau taiga	0.0596652	0.0121951	0.275772	-0.832209	-0.605522
Cordillera Central p��ramo	0.122857	0.0717949	0.567846	0.254423	0.226676
Cordillera La Costa montane forests	0.114159	0.0679612	0.527641	0.098898	0.0943078
Cordillera Oriental montane forests	0.117171	0.0645844	0.541564	0.159269	0.14779
Cordillera de Merida p��ramo	0.114087	0.056541	0.527311	0.113403	0.107421
Corsican montane broadleaf and mixed forests	0.0969631	0.0336134	0.448163	-0.171472	-0.158261
Costa Rican seasonal moist forests	0.11412	0.0429799	0.527464	0.132828	0.124717
Crete Mediterranean forests	0.10054	0.0752688	0.464696	-0.16303	-0.151029
Crimean Submediterranean forest complex	0.107438	0.0630631	0.496576	-0.0185755	-0.0184051
Cross-Niger transition forests	0.106699	0.0252226	0.493163	0.020221	0.0200192
Cross-Sanaga-Bioko coastal forests	0.113491	0.0930641	0.524555	0.0517988	0.0505018
Cuban cactus scrub	0.161254	0.199234	0.745314	0.795665	0.585375
Cuban dry forests	0.170216	0.256024	0.786737	0.892654	0.63798
Cuban moist forests	0.173463	0.283951	0.801745	0.92035	0.652508
Cuban pine forests	0.157968	0.185771	0.730126	0.75173	0.560604
Cuban wetlands	0.153596	0.135965	0.709922	0.735932	0.551545
Cyprus Mediterranean forests	0.0945022	0.0631579	0.436789	-0.257857	-0.229409
Da Hinggan-Dzhagdy Mountains conifer forests	0.0760844	0.0223464	0.351662	-0.542173	-0.433193
Daba Mountains evergreen forests	0.14262	0.0746562	0.659191	0.615887	0.479884
Daurian forest steppe	0.0827405	0.0273224	0.382426	-0.425859	-0.354775
Davis Highlands tundra	0.0269817	0.153846	0.12471	-1.63865	-0.970268
Deccan thorn scrub forests	0.186808	0.111635	0.863428	1.38335	0.868506
Dinaric Mountains mixed forests	0.0940205	0.0394265	0.434562	-0.233919	-0.210195
Drakensberg alti-montane grasslands and woodlands	0.131911	0.0472727	0.609692	0.455805	0.375559
Drakensberg montane grasslands, woodlands and forests	0.151927	0.0647163	0.702208	0.801673	0.588716
Dry Chaco	0.110258	0.0379562	0.509611	0.0683752	0.066139
East Afghan montane conifer forests	0.128289	0.0307692	0.592951	0.411839	0.344893
East African halophytics	0.117993	0.0310945	0.545365	0.220966	0.199642
East African mangroves	0.135172	0.0424482	0.624763	0.522817	0.420562
East African montane forests	0.127292	0.0426117	0.588344	0.376891	0.319828
East African montane moorlands	0.124577	0.0372011	0.575794	0.334217	0.288344
East Central Texas forests	0.143655	0.028125	0.663974	0.699764	0.530489
East Deccan dry-evergreen forests	0.14292	0.0526316	0.660575	0.651895	0.501923
East European forest steppe	0.0934615	0.057971	0.431979	-0.269907	-0.238944
East Saharan montane xeric woodlands	0.115838	0.0533708	0.535403	0.150169	0.139909
East Siberian taiga	0.0704946	0.0445545	0.325826	-0.675998	-0.516409
East Sudanian savanna	0.1212	0.0377804	0.560188	0.270972	0.239782
Eastern Anatolian deciduous forests	0.117879	0.046332	0.544834	0.197662	0.180371
Eastern Anatolian montane steppe	0.129286	0.0797721	0.597561	0.36228	0.30916
Eastern Arc forests	0.145464	0.101773	0.672335	0.631369	0.48942
Eastern Australia mulga shrublands	0.0910681	0.0194384	0.420917	-0.260968	-0.23188
Eastern Australian temperate forests	0.0945211	0.086771	0.436876	-0.29033	-0.254898
Eastern Canadian Shield taiga	0.0625779	0.0447761	0.289235	-0.822683	-0.60031
Eastern Canadian forests	0.0850034	0.0413223	0.392885	-0.403272	-0.338807
Eastern Cascades forests	0.10834	0.0301003	0.500745	0.0437985	0.0428664
Eastern Congolian swamp forests	0.107728	0.0374849	0.497916	0.0222381	0.0219944
Eastern Cordillera real montane forests	0.133176	0.105356	0.615538	0.399079	0.335814
Eastern Gobi desert steppe	0.111443	0.0416667	0.515087	0.0851361	0.0817054
Eastern Great Lakes lowland forests	0.109407	0.0466321	0.505678	0.0406062	0.0398034
Eastern Guinean forests	0.129879	0.0642023	0.600301	0.394749	0.332715
Eastern Himalayan alpine shrub and meadows	0.112742	0.0598626	0.521094	0.0839311	0.0805943
Eastern Himalayan broadleaf forests	0.123584	0.0924062	0.571203	0.239397	0.214625
Eastern Himalayan subalpine conifer forests	0.114283	0.0628218	0.528216	0.108319	0.102845
Eastern Java-Bali montane rain forests	0.09615	0.0874525	0.444405	-0.261154	-0.232027
Eastern Java-Bali rain forests	0.0968216	0.0938628	0.447509	-0.257666	-0.229257
Eastern Mediterranean conifer-sclerophyllous-broadleaf forests	0.143748	0.0817757	0.664401	0.62694	0.486701
Eastern Micronesia tropical moist forests	0.0558044	0.136364	0.257928	-1.0777	-0.731264
Eastern Miombo woodlands	0.14805	0.0878431	0.684286	0.698193	0.529565
Eastern Panamanian montane forests	0.107089	0.039959	0.494966	0.00700584	0.00698141
Eastern Zimbabwe montane forest-grassland mosaic	0.125571	0.0391909	0.580389	0.349829	0.299978
Eastern forest-boreal transition	0.10639	0.0505618	0.491735	-0.0206161	-0.0204064
Eastern highlands moist deciduous forests	0.159499	0.094306	0.737205	0.901174	0.642472
Ecuadorian dry forests	0.124636	0.0485313	0.576066	0.319541	0.277284
Edwards Plateau savanna	0.154369	0.0422078	0.713491	0.878114	0.630268
Einasleigh upland savanna	0.089827	0.048227	0.41518	-0.323617	-0.280368
Elburz Range forest steppe	0.116342	0.0523256	0.537731	0.160931	0.149222
Emin Valley steppe	0.10277	0.0360825	0.475002	-0.0674991	-0.0653186
English Lowlands beech forests	0.0867074	0.00671141	0.400761	-0.324202	-0.28081
Enriquillo wetlands	0.170239	0.129213	0.786843	1.05334	0.719467
Eritrean coastal desert	0.130627	0.0569948	0.603758	0.418564	0.349645
Esperance mallee	0.0860927	0.0260417	0.39792	-0.362094	-0.309023
Espinal	0.109659	0.0393013	0.506843	0.0554319	0.05395
Ethiopian montane forests	0.13217	0.05	0.610889	0.456799	0.376242
Ethiopian montane grasslands and woodlands	0.129288	0.057277	0.597571	0.393424	0.331764
Ethiopian montane moorlands	0.124724	0.0601852	0.576475	0.305008	0.26621
Ethiopian xeric grasslands and shrublands	0.129519	0.0378215	0.598637	0.424744	0.353992
Etosha Pan halophytics	0.128651	0.0421053	0.594623	0.402718	0.338412
Euxine-Colchic broadleaf forests	0.110818	0.0536278	0.512202	0.0570069	0.0554412
Everglades	0.128716	0.0432692	0.594927	0.402312	0.338122
Eyre and York mallee	0.0856921	0.0261283	0.396069	-0.369622	-0.314535
Faroe Islands boreal grasslands	0.0811255	0	0.374962	-0.41839	-0.349522
Fernando de Noronha-Atol das Rocas moist forests	0.0871166	0.111111	0.402653	-0.461417	-0.379407
Fiji tropical dry forests	0.0902418	0.181818	0.417097	-0.504275	-0.408311
Fiji tropical moist forests	0.101629	0.237624	0.469731	-0.372252	-0.316453
Fiordland temperate forests	0.081558	0.30303	0.376961	-0.850199	-0.615293
Flint Hills tall grasslands	0.126215	0.029703	0.583364	0.374964	0.318428
Florida sand pine scrub	0.128036	0.0571429	0.591782	0.370455	0.315143
Fraser Plateau and Basin complex	0.0873662	0.0197368	0.403806	-0.329873	-0.285083
Gal��pagos Islands scrubland mosaic	0.151051	0.4	0.698158	0.348022	0.298639
Ghorat-Hazarajat alpine meadow	0.127792	0.0367347	0.590656	0.394328	0.332413
Gibson desert	0.0866868	0.0214286	0.400666	-0.344765	-0.296219
Gissaro-Alai open woodlands	0.12631	0.0531915	0.583806	0.344031	0.295673
Goadavari-Krishna mangroves	0.141047	0.0769231	0.651917	0.583665	0.459742
Gobi Lakes Valley desert steppe	0.100604	0.0394737	0.464991	-0.112245	-0.10638
Granitic Seychelles forests	0.119119	0.396226	0.550569	-0.270249	-0.239213
Great Basin montane forests	0.123397	0.0261194	0.570339	0.327846	0.283558
Great Basin shrub steppe	0.122134	0.039548	0.564504	0.28578	0.251366
Great Lakes Basin desert steppe	0.0875709	0.04	0.404752	-0.353973	-0.303043
Great Sandy-Tanami desert	0.100764	0.0216216	0.465729	-0.0845976	-0.0812091
Great Victoria desert	0.0915909	0.0243902	0.423333	-0.258113	-0.229613
Greater Negros-Panay rain forests	0.129031	0.164894	0.596383	0.24106	0.215966
Guajira-Barranquilla xeric scrub	0.116942	0.054371	0.540504	0.169186	0.156308
Guayaquil flooded grasslands	0.120771	0.0440678	0.558203	0.254287	0.226567
Guianan Highlands moist forests	0.0913314	0.03357	0.422134	-0.275563	-0.243388
Guianan freshwater swamp forests	0.0873558	0.0139037	0.403758	-0.322058	-0.27919
Guianan moist forests	0.0922436	0.0228898	0.42635	-0.243972	-0.218309
Guianan piedmont and lowland moist forests	0.0901597	0.0229965	0.416718	-0.282671	-0.248945
Guianan savanna	0.0900067	0.0219619	0.416011	-0.284078	-0.250041
Guinean forest-savanna mosaic	0.131529	0.0719831	0.607927	0.414498	0.346775
Guinean mangroves	0.124568	0.0497967	0.575752	0.316527	0.274998
Guinean montane forests	0.127449	0.0647482	0.589069	0.349065	0.299412
Guizhou Plateau broadleaf and mixed forests	0.14602	0.0848485	0.674903	0.664747	0.509673
Gulf of California xeric scrub	0.136688	0.0540541	0.631772	0.534704	0.428337
Gulf of Oman desert and semi-desert	0.152134	0.0543478	0.703165	0.81987	0.598765
Gulf of St. Lawrence lowland forests	0.090507	0.0330579	0.418323	-0.290104	-0.254723
Gurupa varze��	0.0897147	0.0337178	0.414661	-0.305666	-0.266713
Hainan Island monsoon rain forests	0.129156	0.100629	0.596961	0.331184	0.286069
Halmahera rain forests	0.0696328	0.0755396	0.321843	-0.73489	-0.550944
Hawaii tropical dry forests	0.110649	0.5	0.511419	-0.599001	-0.469379
Hawaii tropical high shrublands	0.105519	0.45	0.487707	-0.620808	-0.482925
Hawaii tropical low shrublands	0.0872137	0.210526	0.403102	-0.602635	-0.471649
Hawaii tropical moist forests	0.121297	0.558824	0.560634	-0.475781	-0.389187
Helanshan montane conifer forests	0.124277	0.0379747	0.57441	0.327602	0.283374
Hengduan Mountains subalpine conifer forests	0.126078	0.0546282	0.582734	0.337749	0.290989
High Arctic tundra	0.0257268	0.133333	0.118909	-1.6308	-0.967288
High Monte	0.115401	0.0563636	0.533385	0.137945	0.129224
Highveld grasslands	0.138434	0.0416667	0.63984	0.584222	0.460094
Himalayan subtropical broadleaf forests	0.127969	0.0877901	0.591473	0.326875	0.282826
Himalayan subtropical pine forests	0.133752	0.0734733	0.6182	0.453537	0.374
Hindu Kush alpine meadow	0.123701	0.0297398	0.571747	0.328427	0.283996
Hispaniolan dry forests	0.193824	0.360424	0.895853	1.22406	0.799334
Hispaniolan moist forests	0.206075	0.442771	0.952477	1.38413	0.868833
Hispaniolan pine forests	0.184566	0.337209	0.853061	1.07078	0.727927
Hobyo grasslands and shrublands	0.137163	0.0248756	0.633966	0.584236	0.460103
Hokkaido deciduous forests	0.0736544	0.0192308	0.34043	-0.582878	-0.459245
Hokkaido montane conifer forests	0.0730941	0.00900901	0.337841	-0.579339	-0.457007
Honshu alpine conifer forests	0.0878139	0.0374332	0.405876	-0.34594	-0.297092
Huang He Plain mixed forests	0.131627	0.0598958	0.608378	0.433021	0.359785
Humid Chaco	0.123335	0.0417941	0.570052	0.304852	0.26609
Humid Pampas	0.111143	0.035225	0.513703	0.0885352	0.0848329
Huon Peninsula montane rain forests	0.046719	0.0153846	0.215935	-1.07609	-0.730484
Iberian conifer forests	0.106581	0.0809717	0.492615	-0.059249	-0.0575602
Iberian sclerophyllous and semi-deciduous forests	0.107803	0.0827815	0.498267	-0.0391464	-0.0383996
Iceland boreal birch forests and alpine tundra	0.0557432	0	0.257645	-0.888457	-0.63576
Ile Europa and Bassas da India xeric scrub	0.117316	0.1	0.542236	0.112975	0.107037
Illyrian deciduous forests	0.096261	0.0452962	0.444918	-0.200604	-0.182824
Indochina mangroves	0.106763	0.100926	0.493457	-0.0835802	-0.0802706
Indus River Delta-Arabian Sea mangroves	0.14908	0.0627706	0.689046	0.751713	0.560594
Indus Valley desert	0.128768	0.0705394	0.595165	0.365439	0.311476
Inner Niger Delta flooded savanna	0.117643	0.0434783	0.543746	0.197273	0.180046
Interior Alaska-Yukon lowland taiga	0.0550057	0.0337079	0.254236	-0.947557	-0.666576
Interior Yukon-Alaska alpine tundra	0.0578584	0.0294118	0.267421	-0.888949	-0.636021
Iquitos varze��	0.0991362	0.0300842	0.458207	-0.126403	-0.119029
Irrawaddy dry forests	0.112734	0.0774112	0.521055	0.0594652	0.0577643
Irrawaddy freshwater swamp forests	0.104376	0.0752941	0.482425	-0.0921401	-0.0881392
Irrawaddy moist deciduous forests	0.117285	0.0770791	0.542092	0.144085	0.134606
Islas Revillagigedo dry forests	0.0973347	0.333333	0.449881	-0.596406	-0.467755
Isthmian-Atlantic moist forests	0.112003	0.0581479	0.51768	0.0726516	0.0701337
Isthmian-Pacific moist forests	0.114515	0.0629853	0.529286	0.112372	0.106495
Italian sclerophyllous and semi-deciduous forests	0.0986318	0.0492424	0.455876	-0.16223	-0.150341
Itigi-Sumbu thicket	0.112862	0.0267131	0.52165	0.132159	0.124127
Jalisco dry forests	0.134935	0.0507692	0.623669	0.506854	0.410024
Jamaican dry forests	0.133453	0.216561	0.61682	0.253497	0.225937
Jamaican moist forests	0.14294	0.28655	0.660671	0.338886	0.291838
Japur��-Solimoes-Negro moist forests	0.0911367	0.0317578	0.421234	-0.276665	-0.244252
Jarrah-Karri forest and shrublands	0.0838468	0.0505837	0.38754	-0.437442	-0.362865
Jian Nan subtropical evergreen forests	0.150104	0.109948	0.693782	0.706161	0.534246
Jos Plateau forest-grassland mosaic	0.111454	0.0217028	0.51514	0.11307	0.107122
Juan Fern��ndez Islands temperate forests	0.0659493	0.4	0.304818	-1.31455	-0.839216
Junggar Basin semi-desert	0.103684	0.0338346	0.479225	-0.0474891	-0.0463959
Juru��-Purus moist forests	0.0898454	0.0262935	0.415265	-0.293023	-0.256983
Kalaallit Nunaat high arctic tundra	0.0245659	0.166667	0.113543	-1.70337	-0.9945
Kalaallit Nunaat low arctic tundra	0.0191194	0.181818	0.0883699	-1.82865	-1.0398
Kalahari Acacia-Baikiaea woodlands	0.133378	0.0363224	0.616471	0.49819	0.404258
Kalahari xeric savanna	0.134795	0.0364109	0.623024	0.524287	0.421527
Kamchatka Mountain tundra and forest tundra	0.0458814	0.0434783	0.212064	-1.12962	-0.755945
Kamchatka-Kurile meadows and sparse forests	0.0495452	0.047619	0.228998	-1.06756	-0.726367
Kamchatka-Kurile taiga	0.0439559	0.0333333	0.203164	-1.1514	-0.766121
Kaokoveld desert	0.121634	0.0325203	0.562193	0.28632	0.251786
Karakoram-West Tibetan Plateau alpine steppe	0.116552	0.046729	0.538701	0.172576	0.159203
Kayah-Karen montane rain forests	0.112567	0.0791075	0.520282	0.0540256	0.0526168
Kazakh forest steppe	0.0836251	0.0283019	0.386515	-0.410842	-0.344187
Kazakh semi-desert	0.105746	0.0277778	0.48876	-0.000945069	-0.000944622
Kazakh steppe	0.0916861	0.0338164	0.423773	-0.269343	-0.238499
Kazakh upland	0.0941141	0.0428571	0.434995	-0.236927	-0.21263
Kermadec Islands subtropical moist forests	0.0647532	0	0.299289	-0.721596	-0.543251
Khangai Mountains alpine meadow	0.0856136	0.028169	0.395706	-0.37388	-0.317639
Khangai Mountains conifer forests	0.0776413	0.0168067	0.358858	-0.5058	-0.409324
Khathiar-Gir dry deciduous forests	0.164059	0.0894309	0.758279	0.992126	0.689202
Kimberly tropical savanna	0.0944918	0.0341615	0.436741	-0.217932	-0.197155
Kinabalu montane alpine meadows	0.0822537	0.103015	0.380176	-0.540017	-0.431793
Klamath-Siskiyou forests	0.11095	0.0308219	0.512813	0.0910863	0.0871738
Knysna-Amatole montane forests	0.133719	0.0465517	0.618048	0.490236	0.398934
Kola Peninsula tundra	0.0540036	0	0.249605	-0.920673	-0.652676
Kopet Dag semi-desert	0.121835	0.0491803	0.563119	0.26685	0.236533
Kopet Dag woodlands and forest steppe	0.124103	0.0528455	0.573606	0.303712	0.265215
Kuh Rud and Eastern Iran montane woodlands	0.126513	0.0369231	0.584743	0.37041	0.31511
KwaZulu-Cape coastal forest mosaic	0.130177	0.0507614	0.601679	0.418903	0.349884
La Costa xeric shrublands	0.112593	0.0500928	0.520405	0.0947217	0.0905001
Lake Chad flooded savanna	0.113559	0.0363322	0.524871	0.131685	0.123707
Lara-Falc��n dry forests	0.11104	0.0291391	0.513228	0.0950867	0.0908335
Leeward Islands moist forests	0.121816	0.171642	0.563033	0.0976693	0.0931891
Lesser Antillean dry forests	0.0973972	0.0692042	0.450169	-0.212722	-0.192868
Lesser Sundas deciduous forests	0.0968868	0.0816901	0.44781	-0.239507	-0.214714
Llanos	0.0996401	0.0262484	0.460536	-0.11178	-0.105962
Lord Howe Island subtropical forests	0.0770859	0.173913	0.356291	-0.737629	-0.552521
Louisiade Archipelago rain forests	0.0711944	0.0224215	0.329061	-0.632741	-0.49026
Low Arctic tundra	0.0477615	0.0338983	0.220754	-1.08179	-0.733228
Low Monte	0.111942	0.0387409	0.517396	0.0984301	0.093882
Lower Gangetic Plains moist deciduous forests	0.128018	0.0978865	0.591697	0.313879	0.272984
Lowland fynbos and renosterveld	0.144253	0.0528053	0.666736	0.676295	0.516586
Luang Prabang montane rain forests	0.112736	0.07277	0.521066	0.0659357	0.063853
Luzon montane rain forests	0.135337	0.0992366	0.625527	0.447445	0.3698
Luzon rain forests	0.149363	0.108559	0.690355	0.694314	0.527278
Luzon tropical pine forests	0.132503	0.0886427	0.612429	0.409557	0.343276
Madagascar dry deciduous forests	0.164912	0.313043	0.762222	0.722982	0.544056
Madagascar ericoid thickets	0.150733	0.253968	0.696689	0.528393	0.424217
Madagascar lowland forests	0.170464	0.323179	0.787882	0.816825	0.59709
Madagascar mangroves	0.141619	0.194118	0.654561	0.436042	0.361891
Madagascar spiny thickets	0.156862	0.207289	0.725014	0.703322	0.53258
Madagascar subhumid forests	0.172801	0.341121	0.798685	0.840579	0.61008
Madagascar succulent woodlands	0.142856	0.174174	0.66028	0.485634	0.395841
Madeira evergreen forests	0.0760411	0.0384615	0.351462	-0.56506	-0.447924
Madeira-Tapaj��s moist forests	0.100889	0.0385739	0.466308	-0.105733	-0.100508
Magdalena Valley dry forests	0.11953	0.0406002	0.552468	0.236165	0.212014
Magdalena Valley montane forests	0.134816	0.094124	0.623119	0.444812	0.36798
Magdalena-Urab�� moist forests	0.116087	0.0398936	0.536552	0.173471	0.159966
Magellanic subpolar forests	0.0773841	0.0388889	0.357669	-0.540812	-0.432309
Malabar Coast moist forests	0.188631	0.108291	0.87185	1.42148	0.88438
Maldives-Lakshadweep-Chagos Archipelago tropical moist forests	0.0960335	0.0289855	0.443866	-0.182272	-0.167438
Malpelo Island xeric scrub	0.134557	0.125	0.621921	0.397843	0.33493
Manchurian mixed forests	0.0938827	0.0551181	0.433926	-0.258168	-0.229657
Mandara Plateau mosaic	0.111362	0.0308008	0.514713	0.0987197	0.0941456
Maputaland coastal forest mosaic	0.124398	0.0334225	0.574966	0.336169	0.289807
Maputaland-Pondoland bushland and thickets	0.135097	0.0580076	0.624416	0.499793	0.405327
Maracaibo dry forests	0.112316	0.0363636	0.519122	0.108639	0.103133
Maraj�� varze��	0.0923844	0.0379032	0.427	-0.26207	-0.232753
Maranh��o Baba��u forests	0.10486	0.0387168	0.484662	-0.032496	-0.0319792
Mara����n dry forests	0.115733	0.0574294	0.53492	0.142608	0.133313
Marianas tropical dry forests	0.108523	0.25	0.501592	-0.260556	-0.231553
Marielandia Antarctic tundra	0.0408215	0	0.188677	-1.1648	-0.772327
Marquesas tropical moist forests	0.117023	0.315789	0.540882	-0.193915	-0.177238
Masai xeric grasslands and shrublands	0.121073	0.0355913	0.559601	0.271669	0.24033
Mascarene forests	0.163654	0.5	0.756407	0.475112	0.388734
Mato Grosso seasonal forests	0.102798	0.0425993	0.475131	-0.0760046	-0.0732547
Mediterranean High Atlas juniper steppe	0.125417	0.0685484	0.579676	0.306233	0.267148
Mediterranean acacia-argania dry woodlands and succulent thickets	0.12106	0.0730897	0.55954	0.219406	0.198364
Mediterranean conifer and mixed forests	0.124952	0.0744681	0.577529	0.289461	0.254224
Mediterranean dry woodlands and steppe	0.121574	0.0604396	0.561915	0.246415	0.220272
Mediterranean woodlands and forests	0.128998	0.0911528	0.596227	0.34127	0.293617
Meghalaya subtropical forests	0.124805	0.107459	0.576849	0.241276	0.21614
Mentawai Islands rain forests	0.0879325	0.100372	0.406424	-0.431221	-0.358528
Meseta Central matorral	0.145681	0.0618847	0.673336	0.6901	0.524788
Mesoamerican Gulf-Caribbean mangroves	0.112372	0.043412	0.519383	0.0999	0.0952192
Mesopotamian shrub desert	0.127583	0.0670554	0.589687	0.348345	0.298878
Mid-Continental Canadian forests	0.0764836	0.0265487	0.353507	-0.540535	-0.43213
Middle Arctic tundra	0.0312118	0.0740741	0.144261	-1.44324	-0.893326
Middle Atlantic coastal forests	0.125825	0.0469799	0.581562	0.343686	0.295416
Middle East steppe	0.130985	0.0576369	0.605411	0.424287	0.353671
Midwestern Canadian Shield forests	0.0775905	0.0392157	0.358623	-0.537446	-0.430122
Mindanao montane rain forests	0.111745	0.0833333	0.516484	0.0329773	0.0324452
Mindanao-Eastern Visayas rain forests	0.121503	0.101594	0.561585	0.188237	0.17247
Mindoro rain forests	0.109031	0.0965517	0.503939	-0.0355496	-0.0349323
Miskito pine forests	0.101158	0.0338409	0.467551	-0.0942102	-0.0900328
Mississippi lowland forests	0.137703	0.0364238	0.636463	0.578037	0.456181
Mitchell grass downs	0.0961752	0.0323529	0.444521	-0.184301	-0.169153
Mizoram-Manipur-Kachin rain forests	0.119803	0.0967742	0.553727	0.163429	0.151371
Mojave desert	0.135577	0.0429293	0.626636	0.529639	0.425032
Mongolian-Manchurian grassland	0.104808	0.0385965	0.484423	-0.0332867	-0.0327447
Montana Valley and Foothill grasslands	0.0994858	0.0181818	0.459823	-0.103486	-0.0984744
Montane fynbos and renosterveld	0.148231	0.0544118	0.685122	0.747607	0.558248
Monte Alegre varze��	0.0940432	0.0326584	0.434667	-0.224154	-0.20225
Motagua Valley thornscrub	0.119678	0.0588235	0.553149	0.213594	0.193586
Mount Cameroon and Bioko montane forests	0.107768	0.0570342	0.498105	-0.00410282	-0.00409443
Mount Lofty woodlands	0.0868404	0.0249377	0.401376	-0.346745	-0.297691
Murray-Darling woodlands and mallee	0.0898315	0.0392927	0.415201	-0.311195	-0.270939
Muskwa-Slave Lake forests	0.0642273	0.0322581	0.296858	-0.775034	-0.57382
Myanmar Coast mangroves	0.103691	0.103256	0.479258	-0.143666	-0.134239
Myanmar coastal rain forests	0.113872	0.0894397	0.526315	0.0638572	0.0619012
Nama Karoo	0.141287	0.0403023	0.653029	0.638893	0.494021
Namib desert	0.126892	0.0390456	0.586493	0.374453	0.318056
Namibian savanna woodlands	0.126278	0.0277443	0.583655	0.378869	0.321263
Nansei Islands subtropical evergreen forests	0.0983223	0.222222	0.454445	-0.411921	-0.344951
Napo moist forests	0.109185	0.0416901	0.504654	0.043362	0.0424482
Naracoorte woodlands	0.0870559	0.038961	0.402372	-0.362062	-0.309
Narmada Valley dry deciduous forests	0.179051	0.104129	0.827575	1.24972	0.810804
Nebraska Sand Hills mixed grasslands	0.116862	0.025641	0.540137	0.207639	0.188667
Negro-Branco moist forests	0.0885809	0.0220299	0.409421	-0.310549	-0.270446
Nelson Coast temperate forests	0.0893033	0.269841	0.41276	-0.652027	-0.502003
Nenjiang River grassland	0.0836703	0.0145985	0.386724	-0.391215	-0.330178
New Britain-New Ireland lowland rain forests	0.0747644	0.0701754	0.345561	-0.632528	-0.49013
New Britain-New Ireland montane rain forests	0.0775196	0.0722433	0.358295	-0.584467	-0.460248
New Caledonia dry forests	0.141533	0.351724	0.654164	0.226181	0.203905
New Caledonia rain forests	0.15478	0.421348	0.715391	0.394153	0.332287
New England-Acadian forests	0.110273	0.0480769	0.509681	0.0546194	0.0531799
New Guinea mangroves	0.0484205	0.0297927	0.223799	-1.06403	-0.72466
Newfoundland Highland forests	0.0588935	0.0714286	0.272205	-0.927714	-0.656335
Nicobar Islands rain forests	0.106472	0.144928	0.492112	-0.150275	-0.140001
Niger Delta swamp forests	0.108697	0.0333333	0.502399	0.0459314	0.0449078
Nigerian lowland forests	0.117344	0.0321384	0.542362	0.207498	0.18855
Nihonkai evergreen forests	0.0930667	0.0529412	0.430154	-0.270241	-0.239207
Nihonkai montane deciduous forests	0.0882372	0.05	0.407832	-0.355462	-0.304143
Nile Delta flooded savanna	0.113076	0.0462963	0.522639	0.108923	0.103389
Norfolk Island subtropical forests	0.0654344	0	0.302438	-0.70898	-0.535897
North Atlantic moist mixed forests	0.0796646	0.00641026	0.36821	-0.454173	-0.374437
North Central Rockies forests	0.0980111	0.0221239	0.453007	-0.136217	-0.127704
North Island temperate forests	0.120583	0.21519	0.557336	0.0146317	0.0145257
North Saharan steppe and woodlands	0.125167	0.0639269	0.578522	0.308015	0.268511
North Tibetan Plateau-Kunlun Mountains alpine desert	0.115007	0.0451613	0.53156	0.146186	0.13644
North Western Ghats moist deciduous forests	0.194909	0.127273	0.900868	1.513	0.921477
North Western Ghats montane rain forests	0.196607	0.137521	0.908718	1.53137	0.928759
Northeast China Plain deciduous forests	0.0966742	0.0411523	0.446828	-0.187234	-0.171626
Northeast India-Myanmar pine forests	0.109859	0.0706215	0.507767	0.0157128	0.0155906
Northeast Siberian coastal tundra	0.0359705	0.0612245	0.166255	-1.33731	-0.849001
Northeast Siberian taiga	0.0443771	0.0408163	0.205111	-1.1538	-0.767233
Northeastern Brazil restingas	0.102797	0.0251678	0.475125	-0.0518971	-0.0505953
Northeastern Congolian lowland forests	0.11229	0.0401126	0.519002	0.102953	0.0979908
Northeastern Himalayan subalpine conifer forests	0.1076	0.0626703	0.497327	-0.0150266	-0.0149149
Northeastern Spain and Southern France Mediterranean forests	0.106455	0.059375	0.492035	-0.0316295	-0.0311396
Northeastern coastal forests	0.122715	0.0513834	0.567186	0.280062	0.246909
Northern Acacia-Commiphora bushlands and thickets	0.129348	0.0431211	0.597847	0.414201	0.346565
Northern Anatolian conifer and deciduous forests	0.115834	0.0549451	0.535382	0.147901	0.137935
Northern Andean p��ramo	0.138989	0.12756	0.642404	0.476478	0.389659
Northern Annamites rain forests	0.117307	0.0958904	0.542195	0.118489	0.111979
Northern California coastal forests	0.115087	0.0291971	0.531934	0.16986	0.156884
Northern Canadian Shield taiga	0.0571191	0.0506329	0.264004	-0.931671	-0.658385
Northern Congolian forest-savanna mosaic	0.113261	0.0563711	0.523491	0.0983579	0.0938163
Northern Cordillera forests	0.0676554	0.0243902	0.312703	-0.700895	-0.531154
Northern Indochina subtropical forests	0.132213	0.101429	0.61109	0.386651	0.326892
Northern Khorat Plateau moist deciduous forests	0.110214	0.0715328	0.50941	0.0210235	0.0208056
Northern Mesoamerican Pacific mangroves	0.138194	0.0333333	0.638732	0.591442	0.46464
Northern New Guinea lowland rain and freshwater swamp forests	0.0507548	0.021164	0.234589	-1.00918	-0.697728
Northern New Guinea montane rain forests	0.0486021	0.0275527	0.224639	-1.05764	-0.721558
Northern Pacific coastal forests	0.0685703	0.0168067	0.316931	-0.673653	-0.515009
Northern Thailand-Laos moist deciduous forests	0.11121	0.0645554	0.514012	0.0491009	0.0479335
Northern Triangle subtropical forests	0.109586	0.0751073	0.506507	0.00445847	0.00444856
Northern Triangle temperate forests	0.108117	0.0661765	0.499715	-0.0103338	-0.0102808
Northern Vietnam lowland rain forests	0.114918	0.0884434	0.531152	0.0845946	0.0812063
Northern Zanzibar-Inhambane coastal forest mosaic	0.147281	0.0872274	0.680734	0.684825	0.521662
Northern dry deciduous forests	0.145705	0.0861678	0.673448	0.65712	0.505081
Northern mixed grasslands	0.0995159	0.0229358	0.459962	-0.109499	-0.103909
Northern short grasslands	0.10749	0.0209205	0.49682	0.0408235	0.0400122
Northern tall grasslands	0.0921076	0.0212766	0.425721	-0.244267	-0.218546
Northern transitional alpine forests	0.0700176	0.0183486	0.323621	-0.648969	-0.50015
Northland temperate kauri forests	0.120487	0.268293	0.556893	-0.0609999	-0.0592118
Northwest Iberian montane forests	0.105776	0.0842912	0.488895	-0.0787398	-0.0757935
Northwest Russian-Novaya Zemlya tundra	0.0500916	0.0361446	0.231523	-1.04176	-0.71381
Northwest Territories taiga	0.0557717	0.0344828	0.257777	-0.934448	-0.659822
Northwestern Andean montane forests	0.147861	0.154978	0.683415	0.60422	0.472637
Northwestern Congolian lowland forests	0.10569	0.0345679	0.4885	-0.0113921	-0.0113277
Northwestern Hawaii scrub	0.118198	0.666667	0.546309	-0.724287	-0.544814
Northwestern Himalayan alpine shrub and meadows	0.123464	0.0530973	0.570649	0.291535	0.255832
Northwestern thorn scrub forests	0.144068	0.0718085	0.665881	0.646572	0.498696
Novosibirsk Islands arctic desert	0.0189192	0.333333	0.0874443	-2.09897	-1.13107
Nujiang Langcang Gorge alpine conifer and mixed forests	0.115383	0.0604396	0.5333	0.131958	0.123949
Nullarbor Plains xeric shrublands	0.0844981	0.0184049	0.39055	-0.381111	-0.322889
Oaxacan montane forests	0.134818	0.0997831	0.623126	0.437089	0.362619
Ogasawara subtropical moist forests	0.0964019	0.0526316	0.445569	-0.20815	-0.189091
Ogilvie-MacKenzie alpine tundra	0.0553924	0.0253165	0.256024	-0.929002	-0.657003
Okanagan dry forests	0.0953453	0.0147059	0.440685	-0.175307	-0.16153
Okhotsk-Manchurian taiga	0.067501	0.04375	0.311989	-0.730244	-0.548263
Ordos Plateau steppe	0.135066	0.0501792	0.624274	0.510094	0.412172
Orinoco Delta swamp forests	0.0927251	0.0220662	0.428575	-0.233929	-0.210204
Orinoco wetlands	0.0949146	0.0225464	0.438695	-0.194085	-0.17738
Orissa semi-evergreen forests	0.136843	0.0797101	0.632489	0.502103	0.406866
Ozark Mountain forests	0.141036	0.0329218	0.651866	0.644572	0.49748
Pacific Coastal Mountain icefields and tundra	0.06891	0.0155039	0.318502	-0.665597	-0.510184
Palau tropical moist forests	0.0868842	0.0545455	0.401578	-0.386766	-0.326974
Palawan rain forests	0.0953981	0.0958466	0.44093	-0.286767	-0.252133
Palouse grasslands	0.100328	0.0127119	0.463715	-0.080344	-0.0772795
Pamir alpine desert and tundra	0.11697	0.0426357	0.540636	0.185999	0.170585
Panamanian dry forests	0.104399	0.0262295	0.482533	-0.0237179	-0.023441
Pannonian mixed forests	0.0925696	0.0543478	0.427857	-0.281378	-0.247936
Pantanal	0.113391	0.0305273	0.524091	0.136625	0.128063
Pantanos de Centla	0.107114	0.0305206	0.49508	0.0205465	0.0203383
Pantepui	0.0904449	0.0410774	0.418036	-0.302315	-0.264144
Paraguana xeric scrub	0.112652	0.0250597	0.520676	0.13056	0.122713
Paran�� flooded savanna	0.113735	0.0342772	0.525683	0.137787	0.129086
Paropamisus xeric woodlands	0.124204	0.045614	0.574069	0.315609	0.2743
Patagonian steppe	0.10713	0.05	0.495156	-0.00615079	-0.00613196
Pat��a Valley dry forests	0.122326	0.0285344	0.565389	0.304666	0.265947
Peninsular Malaysian montane rain forests	0.110806	0.121115	0.512147	-0.0367627	-0.0361031
Peninsular Malaysian peat swamp forests	0.0907102	0.103107	0.419262	-0.383659	-0.324731
Peninsular Malaysian rain forests	0.117162	0.130987	0.541521	0.0673121	0.0651434
Pernambuco coastal forests	0.121195	0.0455801	0.560162	0.260023	0.23113
Pernambuco interior forests	0.124242	0.0511811	0.574245	0.308579	0.268942
Persian Gulf desert and semi-desert	0.129152	0.0350877	0.596939	0.421768	0.351901
Peruvian Yungas	0.117111	0.0826087	0.541288	0.133222	0.125065
Pet��n-Veracruz moist forests	0.133579	0.106599	0.617403	0.404849	0.33993
Pilbara shrublands	0.113212	0.0218978	0.523265	0.145318	0.135683
Pindus Mountains mixed forests	0.0982134	0.0405904	0.453942	-0.157994	-0.14669
Piney Woods forests	0.138745	0.0253623	0.64128	0.612827	0.477989
Po Basin mixed forests	0.0922266	0.0306513	0.426271	-0.254983	-0.227122
Pontic steppe	0.107237	0.0566038	0.49565	-0.0133278	-0.0132398
Puerto Rican dry forests	0.139289	0.137931	0.643795	0.468026	0.383918
Puerto Rican moist forests	0.146322	0.156463	0.676301	0.573663	0.453406
Puget lowland forests	0.0996996	0.0222222	0.460811	-0.105114	-0.0999483
Purus varze��	0.0948412	0.0344599	0.438356	-0.211882	-0.192174
Purus-Madeira moist forests	0.0917005	0.0305344	0.42384	-0.264551	-0.234717
Pyrenees conifer and mixed forests	0.102621	0.0546218	0.474313	-0.0959306	-0.0916038
Qaidam Basin semi-desert	0.123187	0.0573248	0.569369	0.280549	0.247289
Qilian Mountains conifer forests	0.129413	0.0462963	0.598145	0.410972	0.344279
Qilian Mountains subalpine meadows	0.121204	0.0434783	0.560205	0.263117	0.233582
Qin Ling Mountains deciduous forests	0.143835	0.0752688	0.664805	0.637501	0.493171
Qionglai-Minshan conifer forests	0.140976	0.0772727	0.651589	0.581872	0.458609
Queen Charlotte Islands	0.0730051	0	0.337429	-0.568775	-0.450295
Queensland tropical rain forests	0.0877719	0.0586552	0.405682	-0.376044	-0.319213
Rakiura Island temperate forests	0.0796591	0.215686	0.368184	-0.751558	-0.560506
Rann of Kutch seasonal salt marsh	0.143467	0.0678466	0.663102	0.640919	0.495257
Rapa Nui subtropical broadleaf forests	0.0746662	0	0.345107	-0.538013	-0.430491
Red River freshwater swamp forests	0.112475	0.0545746	0.51986	0.0863246	0.0828001
Red Sea Nubo-Sindian tropical desert and semi-desert	0.140748	0.0477528	0.650535	0.618519	0.481511
Red Sea coastal desert	0.130525	0.0421053	0.603286	0.437372	0.362816
Registan-North Pakistan sandy desert	0.127225	0.0371622	0.588032	0.383237	0.324426
Richmond temperate forests	0.0922784	0.315068	0.42651	-0.664861	-0.509742
Rio Negro campinarana	0.0873764	0.0239808	0.403853	-0.335514	-0.289316
Rodope montane mixed forests	0.0971181	0.0389105	0.448879	-0.175926	-0.162056
Rwenzori-Virunga montane moorlands	0.113067	0.0421147	0.522596	0.114555	0.108455
Sahara desert	0.123797	0.0679887	0.572191	0.277067	0.244566
Saharan flooded grasslands	0.11008	0.0410557	0.508789	0.0607861	0.0590102
Saharan halophytics	0.125765	0.0616883	0.581285	0.322168	0.279273
Sahelian Acacia savanna	0.125841	0.0349716	0.581638	0.360706	0.308004
Sakhalin Island taiga	0.0597021	0.0412371	0.275943	-0.870999	-0.626473
Samoan tropical moist forests	0.0717908	0.163265	0.331817	-0.820462	-0.59909
San F��lix-San Ambrosio Islands temperate forests	0.055476	0	0.25641	-0.893406	-0.638377
San Lucan xeric scrub	0.137477	0.016129	0.635417	0.602361	0.471478
Santa Marta montane forests	0.113096	0.0559701	0.522728	0.095864	0.0915431
Santa Marta p��ramo	0.109628	0.0437158	0.506702	0.0487468	0.047596
Sao Tome, Principe and Annobon moist lowland forests	0.154039	0.204082	0.711968	0.654744	0.503646
Sarmatic mixed forests	0.0796571	0.0236967	0.368175	-0.477926	-0.39064
Sayan Alpine meadows and tundra	0.080867	0.025	0.373767	-0.45733	-0.376606
Sayan Intermontane steppe	0.0745633	0.0242424	0.344631	-0.572904	-0.452924
Sayan montane conifer forests	0.0799314	0.0247525	0.369443	-0.474298	-0.388182
Scandinavian Montane Birch forest and grasslands	0.068082	0.00680272	0.314675	-0.669134	-0.512305
Scandinavian and Russian taiga	0.072749	0.0255102	0.336246	-0.608197	-0.475114
Scandinavian coastal conifer forests	0.0688402	0.00746269	0.318179	-0.655989	-0.504398
Scotia Sea Islands tundra	0.0833457	0	0.385224	-0.377273	-0.320105
Sechura desert	0.126106	0.0750799	0.582863	0.309954	0.269992
Selenge-Orkhon forest steppe	0.0846582	0.0292683	0.39129	-0.393061	-0.331504
Seram rain forests	0.0710117	0.064257	0.328216	-0.693678	-0.526903
Serengeti volcanic grasslands	0.121356	0.0350877	0.560905	0.277589	0.244975
Serra do Mar coastal forests	0.14389	0.06787	0.665061	0.648724	0.500002
Sichuan Basin evergreen broadleaf forests	0.145252	0.0766129	0.671353	0.661848	0.507931
Sierra Juarez and San Pedro Martir pine-oak forests	0.132868	0.0204082	0.614116	0.511063	0.412813
Sierra Madre Occidental pine-oak forests	0.146463	0.0368609	0.676952	0.739421	0.553552
Sierra Madre Oriental pine-oak forests	0.14471	0.0740306	0.668851	0.65539	0.504036
Sierra Madre de Chiapas moist forests	0.118509	0.0545455	0.547747	0.197916	0.180584
Sierra Madre de Oaxaca pine-oak forests	0.135015	0.0907258	0.624037	0.453149	0.373733
Sierra Madre del Sur pine-oak forests	0.162715	0.110846	0.752067	0.938379	0.661852
Sierra Nevada forests	0.126449	0.0494186	0.584445	0.351829	0.301459
Sierra de la Laguna dry forests	0.136259	0.0112994	0.629791	0.586654	0.461628
Sierra de la Laguna pine-oak forests	0.133373	0.0120482	0.616449	0.532173	0.426687
Sierra de los Tuxtlas	0.111567	0.0520446	0.515662	0.0730424	0.070498
Simpson desert	0.0942259	0.0264151	0.435512	-0.21216	-0.192404
Sinaloan dry forests	0.142487	0.0337553	0.658576	0.670252	0.512975
Sin�� Valley dry forests	0.115062	0.0518919	0.531816	0.137872	0.12916
Snake-Columbia shrub steppe	0.111128	0.0325733	0.513631	0.091931	0.0879477
Society Islands tropical moist forests	0.108647	0.185185	0.502164	-0.166291	-0.153829
Socotra Island xeric shrublands	0.216357	0.0923077	1	1.95561	1.0837
Solim��es-Japur�� moist forests	0.0917788	0.0235581	0.424201	-0.253492	-0.225933
Solomon Islands rain forests	0.107521	0.115625	0.496963	-0.0899715	-0.0861515
Somali Acacia-Commiphora bushlands and thickets	0.141771	0.0429397	0.655263	0.644148	0.497222
Somali montane xeric woodlands	0.141418	0.0420792	0.653631	0.638821	0.493977
Sonoran desert	0.150408	0.035461	0.695183	0.814332	0.595717
Sonoran-Sinaloan transition subtropical dry forest	0.143492	0.0240964	0.663218	0.702412	0.532046
South American Pacific mangroves	0.118653	0.0531829	0.548412	0.202467	0.184375
South Appenine mixed montane forests	0.0983889	0.0366492	0.454753	-0.149298	-0.139152
South Avalon-Burin oceanic barrens	0.0584805	0.0882353	0.270297	-0.958953	-0.67241
South Central Rockies forests	0.106683	0.023166	0.49309	0.0227797	0.0225241
South China Sea Islands	0.0825568	0	0.381577	-0.391882	-0.330657
South China-Vietnam subtropical evergreen forests	0.135088	0.107619	0.624377	0.431381	0.35864
South Deccan Plateau dry deciduous forests	0.195736	0.123077	0.90469	1.53373	0.929693
South Florida rocklands	0.129323	0.0421053	0.59773	0.415148	0.347234
South Iran Nubo-Sindian desert and semi-desert	0.13872	0.0488432	0.641164	0.579515	0.457118
South Island montane grasslands	0.100252	0.411765	0.463364	-0.663223	-0.508757
South Island temperate forests	0.0831088	0.237288	0.384129	-0.719394	-0.541972
South Malawi montane forest-grassland mosaic	0.124995	0.0352941	0.577729	0.344615	0.296108
South Saharan steppe and woodlands	0.127228	0.0646067	0.588047	0.345175	0.296524
South Sakhalin-Kurile mixed forests	0.0655044	0.0275229	0.302761	-0.744952	-0.556727
South Siberian forest steppe	0.0666974	0.0197368	0.308275	-0.712288	-0.537831
South Taiwan monsoon rain forests	0.114681	0.0540541	0.530053	0.127821	0.120288
South Western Ghats moist deciduous forests	0.201189	0.170579	0.929893	1.57527	0.945956
South Western Ghats montane rain forests	0.209192	0.180404	0.966884	1.71238	0.997825
Southeast Australia temperate forests	0.0905598	0.0814159	0.418567	-0.356127	-0.304633
Southeast Australia temperate savanna	0.0922724	0.0401338	0.426483	-0.26722	-0.236826
Southeast Tibet shrublands and meadows	0.133301	0.0661376	0.616119	0.455344	0.375242
Southeastern Iberian shrubs and woodlands	0.104516	0.0598802	0.483073	-0.0681756	-0.0659521
Southeastern Indochina dry evergreen forests	0.120056	0.110772	0.554899	0.148811	0.138728
Southeastern Papuan rain forests	0.0570272	0.0309893	0.26358	-0.906469	-0.645253
Southeastern conifer forests	0.132087	0.0823529	0.610504	0.410506	0.343949
Southeastern mixed forests	0.136756	0.0673854	0.632084	0.517483	0.417053
Southern Acacia-Commiphora bushlands and thickets	0.130962	0.045977	0.605306	0.440063	0.364687
Southern Africa bushveld	0.140245	0.0386965	0.648211	0.621863	0.483575
Southern Africa mangroves	0.123298	0.0409027	0.569882	0.305412	0.266519
Southern Anatolian montane conifer and deciduous forests	0.135656	0.0809249	0.626999	0.47847	0.391008
Southern Andean Yungas	0.108267	0.0391221	0.500412	0.0299511	0.0295114
Southern Andean steppe	0.120114	0.0636364	0.555165	0.214988	0.194734
Southern Annamites montane rain forests	0.118482	0.126374	0.547625	0.0981517	0.0936285
Southern Atlantic mangroves	0.138748	0.071777	0.641292	0.548253	0.437127
Southern Cone Mesopotamian savanna	0.117854	0.0325444	0.544719	0.216366	0.195868
Southern Congolian forest-savanna mosaic	0.110467	0.0341186	0.510578	0.0775674	0.0747061
Southern Great Lakes forests	0.119328	0.0404858	0.551535	0.23259	0.209118
Southern Hudson Bay taiga	0.0679211	0.0357143	0.313931	-0.711448	-0.53734
Southern Indian Ocean Islands tundra	0.0388922	0.333333	0.17976	-1.71625	-0.999253
Southern Korea evergreen forests	0.087384	0.0661765	0.403888	-0.393649	-0.331925
Southern Mesoamerican Pacific mangroves	0.111406	0.0329897	0.514917	0.0964983	0.0921217
Southern Miombo woodlands	0.129087	0.034915	0.596642	0.420818	0.351233
Southern New Guinea freshwater swamp forests	0.0465685	0.0226308	0.215239	-1.08861	-0.736498
Southern New Guinea lowland rain forests	0.048923	0.021419	0.226122	-1.04342	-0.714623
Southern Pacific dry forests	0.140273	0.0696721	0.64834	0.579351	0.457014
Southern Rift montane forest-grassland mosaic	0.124989	0.0403543	0.577701	0.337454	0.290768
Southern Vietnam lowland dry forests	0.115497	0.0991736	0.533826	0.0804524	0.0773798
Southern Zanzibar-Inhambane coastal forest mosaic	0.13652	0.0407489	0.630995	0.550118	0.438331
Southwest Amazon moist forests	0.104807	0.0373198	0.484416	-0.0315466	-0.0310592
Southwest Australia savanna	0.0985574	0.0235043	0.455532	-0.128015	-0.12046
Southwest Australia woodlands	0.0888034	0.0529248	0.410449	-0.34904	-0.299393
Southwest Borneo freshwater swamp forests	0.0813408	0.123367	0.375957	-0.585715	-0.461035
Southwest Iberian Mediterranean sclerophyllous and mixed forests	0.106456	0.0826446	0.49204	-0.0638702	-0.0619134
Southwestern Arabian foothills savanna	0.17329	0.056338	0.800946	1.20823	0.792191
Southwestern Arabian montane woodlands	0.165783	0.0408163	0.766249	1.09113	0.737705
Sri Lanka dry-zone dry evergreen forests	0.140261	0.240557	0.648285	0.349009	0.299371
Sri Lanka lowland rain forests	0.147181	0.321101	0.680268	0.374529	0.318111
Sri Lanka montane rain forests	0.146015	0.310413	0.674882	0.366147	0.311995
St. Helena scrub and woodlands	0.102872	0.5	0.475475	-0.756594	-0.563377
Succulent Karoo	0.145453	0.0424242	0.672282	0.71295	0.538217
Suiphun-Khanka meadows and forest meadows	0.0779643	0.0310559	0.360351	-0.519325	-0.418266
Sulaiman Range alpine meadows	0.128146	0.0353982	0.59229	0.402731	0.338421
Sulawesi lowland rain forests	0.0796303	0.176157	0.368051	-0.693573	-0.526841
Sulawesi montane rain forests	0.0764386	0.166667	0.353299	-0.739056	-0.553343
Sulu Archipelago rain forests	0.0958857	0.113744	0.443183	-0.302778	-0.264499
Sumatran freshwater swamp forests	0.0858832	0.114778	0.396952	-0.489424	-0.398389
Sumatran lowland rain forests	0.0986486	0.121844	0.455954	-0.262967	-0.233464
Sumatran montane rain forests	0.0950187	0.118824	0.439176	-0.325957	-0.282135
Sumatran peat swamp forests	0.085622	0.110272	0.395745	-0.487902	-0.397367
Sumatran tropical pine forests	0.0860423	0.105769	0.397687	-0.473782	-0.387832
Sumba deciduous forests	0.0837297	0.0666667	0.386998	-0.461891	-0.379731
Sunda Shelf mangroves	0.0897992	0.132696	0.415051	-0.442228	-0.366189
Sundaland heath forests	0.0849069	0.123937	0.39244	-0.520463	-0.419015
Sundarbans freshwater swamp forests	0.12252	0.094086	0.566287	0.217405	0.196722
Sundarbans mangroves	0.120162	0.109948	0.55539	0.151916	0.141427
Swan Coastal Plain Scrub and Woodlands	0.0894446	0.0371429	0.413412	-0.315384	-0.274129
Taiheiyo evergreen forests	0.0936904	0.0707071	0.433037	-0.283344	-0.249469
Taiheiyo montane deciduous forests	0.0953046	0.0611111	0.440497	-0.240185	-0.21526
Taimyr-Central Siberian tundra	0.0439561	0.0416667	0.203165	-1.16275	-0.771379
Taiwan subtropical evergreen forests	0.116653	0.0748503	0.539172	0.135487	0.127061
Taklimakan desert	0.119919	0.0462185	0.554266	0.235549	0.211516
Talamancan montane forests	0.115499	0.0797267	0.533838	0.1074	0.102015
Tamaulipan matorral	0.136209	0.0294785	0.629558	0.560134	0.444772
Tamaulipan mezquital	0.139378	0.032	0.644204	0.615208	0.479464
Tapaj��s-Xingu moist forests	0.0942963	0.0389712	0.435837	-0.228189	-0.20554
Tarim Basin deciduous forests and steppe	0.117412	0.0416667	0.542679	0.195517	0.178579
Tasmanian Central Highland forests	0.0798148	0.0944444	0.368904	-0.573081	-0.453036
Tasmanian temperate forests	0.0801277	0.0806452	0.37035	-0.547963	-0.43694
Tasmanian temperate rain forests	0.0791391	0.0918919	0.365781	-0.581996	-0.458687
Tehuac��n Valley matorral	0.132822	0.0534918	0.613905	0.464013	0.381181
Tenasserim-South Thailand semi-evergreen rain forests	0.109568	0.09797	0.506422	-0.0275781	-0.0272047
Terai-Duar savanna and grasslands	0.126906	0.0895171	0.58656	0.304837	0.266078
Texas blackland prairies	0.152273	0.0498442	0.703803	0.828691	0.603601
Thar desert	0.148672	0.0815217	0.687161	0.718352	0.541366
Tian Shan foothill arid steppe	0.119147	0.0438247	0.550698	0.224602	0.202616
Tian Shan montane conifer forests	0.114376	0.028	0.528645	0.158365	0.147009
Tian Shan montane steppe and meadows	0.115456	0.037415	0.533639	0.165261	0.152945
Tibesti-Jebel Uweinat montane xeric woodlands	0.11839	0.0481928	0.5472	0.204543	0.1861
Tibetan Plateau alpine shrublands and meadows	0.125044	0.04947	0.577953	0.325785	0.282005
Tigris-Euphrates alluvial salt marsh	0.125787	0.0456853	0.581388	0.344788	0.296236
Timor and Wetar deciduous forests	0.0929649	0.0490566	0.429684	-0.266747	-0.236453
Tirari-Sturt stony desert	0.0891132	0.0276753	0.411881	-0.308469	-0.268858
Tocantins/Pindare moist forests	0.096872	0.0442978	0.447742	-0.187925	-0.172208
Tongan tropical moist forests	0.0866998	0.157895	0.400726	-0.535674	-0.428969
Tonle Sap freshwater swamp forests	0.105743	0.0951493	0.488746	-0.0944134	-0.0902185
Tonle Sap-Mekong peat swamp forests	0.106668	0.0960145	0.493017	-0.0785179	-0.0755878
Torngat Mountain tundra	0.0496617	0.0606061	0.229536	-1.08333	-0.733968
Trans Fly savanna and grasslands	0.0469049	0.0215311	0.216794	-1.0809	-0.732803
Trans-Baikal Bald Mountain tundra	0.061483	0.0266667	0.284174	-0.818173	-0.597832
Trans-Baikal conifer forests	0.0763863	0.0232558	0.353057	-0.537831	-0.430373
Trans-Mexican Volcanic Belt pine-oak forests	0.145643	0.098777	0.673161	0.638752	0.493935
Trinidad and Tobago moist forests	0.0905595	0.025	0.418566	-0.278033	-0.245322
Tristan Da Cunha-Gough Islands shrub and grasslands	0.168482	0.75	0.778724	0.280403	0.247175
Trobriand Islands rain forests	0.0665721	0.0671937	0.307696	-0.779841	-0.576524
Tuamotu tropical moist forests	0.125166	0.478261	0.578519	-0.272168	-0.240723
Tubuai tropical moist forests	0.0653488	0.0769231	0.302042	-0.816038	-0.596657
Tumbes-Piura dry forests	0.123304	0.0602273	0.569911	0.278695	0.24584
Tyrrhenian-Adriatic Sclerophyllous and mixed forests	0.102841	0.0639731	0.475332	-0.104815	-0.099678
Uatuma-Trombetas moist forests	0.0929049	0.0339905	0.429406	-0.247043	-0.220775
Ucayali moist forests	0.103308	0.0438159	0.47749	-0.0682528	-0.0660244
Upper Gangetic Plains moist deciduous forests	0.139396	0.0910448	0.64429	0.53376	0.427722
Upper Midwest forest-savanna transition	0.105252	0.038835	0.486472	-0.0254191	-0.0251014
Ural montane forests and tundra	0.0707249	0.0133333	0.32689	-0.629063	-0.488005
Uruguayan savanna	0.127429	0.0471584	0.588976	0.373094	0.317067
Ussuri broadleaf and mixed forests	0.0785412	0.0437158	0.363017	-0.52606	-0.422689
Valdivian temperate forests	0.11006	0.134409	0.508695	-0.0690728	-0.0667917
Vanuatu rain forests	0.103752	0.140187	0.479543	-0.194084	-0.17738
Venezuelan Andes montane forests	0.117878	0.0730051	0.544831	0.160679	0.149005
Veracruz dry forests	0.115168	0.0381125	0.532305	0.158955	0.147518
Veracruz moist forests	0.135425	0.0658537	0.625936	0.495006	0.40213
Veracruz montane forests	0.129495	0.0513245	0.598526	0.405506	0.340398
Victoria Basin forest-savanna mosaic	0.120988	0.0401758	0.559206	0.263711	0.234052
Victoria Plains tropical savanna	0.0880893	0.0210325	0.407149	-0.318273	-0.276323
Vogelkop montane rain forests	0.0379222	0.0230326	0.175276	-1.24911	-0.810533
Vogelkop-Aru lowland rain forests	0.0477164	0.0342679	0.220545	-1.08313	-0.73387
Wasatch and Uinta montane forests	0.115749	0.0263158	0.53499	0.186099	0.17067
West Saharan montane xeric woodlands	0.126212	0.0695652	0.58335	0.319523	0.277271
West Siberian taiga	0.066009	0.0251572	0.305093	-0.732396	-0.549505
West Sudanian savanna	0.127134	0.0467727	0.587615	0.368186	0.313486
Western Australian Mulga shrublands	0.106392	0.0206612	0.491743	0.0208609	0.0206463
Western Congolian forest-savanna mosaic	0.112505	0.0310016	0.519999	0.119592	0.112965
Western Congolian swamp forests	0.103032	0.0283019	0.476213	-0.051881	-0.05058
Western Ecuador moist forests	0.134321	0.071161	0.620831	0.467252	0.383391
Western European broadleaf forests	0.0961285	0.0439189	0.444305	-0.201149	-0.183279
Western Great Lakes forests	0.102933	0.0481283	0.475758	-0.0811551	-0.07803
Western Guinean lowland forests	0.129846	0.0680128	0.600145	0.388856	0.328481
Western Gulf coastal grasslands	0.139588	0.03386	0.645177	0.616495	0.48026
Western Himalayan alpine shrub and Meadows	0.119551	0.0485075	0.552566	0.22557	0.203406
Western Himalayan broadleaf forests	0.129136	0.0586667	0.596864	0.388672	0.328348
Western Himalayan subalpine conifer forests	0.127853	0.0648855	0.590934	0.356337	0.304788
Western Java montane rain forests	0.0995094	0.0904437	0.459932	-0.203186	-0.184973
Western Java rain forests	0.096707	0.0909091	0.446979	-0.255669	-0.227668
Western Polynesian tropical moist forests	0.0831199	0.142857	0.38418	-0.580551	-0.457774
Western Siberian hemiboreal forests	0.0723399	0.0193548	0.334355	-0.607368	-0.474598
Western Zambezian grasslands	0.110873	0.0275953	0.512454	0.094133	0.0899622
Western short grasslands	0.132056	0.0246305	0.61036	0.490104	0.398846
Westland temperate forests	0.0861443	0.3	0.398159	-0.75824	-0.564313
Willamette Valley forests	0.107048	0.0233645	0.494774	0.0292456	0.0288261
Windward Islands moist forests	0.113222	0.183544	0.52331	-0.0787739	-0.0758251
Wrangel Island arctic desert	0.0571388	0.2	0.264095	-1.14848	-0.764762
Wyoming Basin shrub steppe	0.109365	0.0215517	0.505484	0.0746263	0.071973
Xingu-Tocantins-Araguaia moist forests	0.097611	0.0401284	0.451158	-0.168494	-0.155716
Yamal-Gydan tundra	0.047545	0.038961	0.219753	-1.09269	-0.738449
Yap tropical dry forests	0.0858855	0.103448	0.396963	-0.473419	-0.387586
Yapen rain forests	0.0401079	0.0148148	0.185379	-1.19767	-0.787396
Yarlung Tsangpo arid steppe	0.113068	0.0640569	0.522602	0.0841507	0.0807969
Yellow Sea saline meadow	0.10165	0.0671642	0.469824	-0.131271	-0.123342
Yucat��n dry forests	0.106237	0.0257009	0.491027	0.0110076	0.0109475
Yucat��n moist forests	0.107057	0.0326679	0.494819	0.0165216	0.0163866
Yukon Interior dry forests	0.0600647	0.0224719	0.277619	-0.838712	-0.609065
Yunnan Plateau subtropical evergreen forests	0.128002	0.0934959	0.591626	0.319633	0.277353
Zagros Mountains forest steppe	0.141889	0.0591017	0.655813	0.623861	0.484807
Zambezian Baikiaea woodlands	0.12535	0.0290758	0.579366	0.359844	0.30737
Zambezian Cryptosepalum dry forests	0.110522	0.0271318	0.510832	0.0882833	0.0846015
Zambezian and Mopane woodlands	0.140082	0.0432146	0.64746	0.612547	0.477815
Zambezian coastal flooded savanna	0.118981	0.031348	0.549932	0.238889	0.214215
Zambezian flooded grasslands	0.130932	0.0516173	0.605168	0.43167	0.358842
Zambezian halophytics	0.122037	0.0329041	0.564055	0.293233	0.257146
